# Supplementary material for: Genome-Wide and Exome-Wide Association Study Identifies Genetic Underpinning of Comorbidity between Myocardial Infarction and Severe Mental Disorders
Source: Biomedicines. 2024 Oct 10;12(10):2298. doi: 10.3390/biomedicines12102298 (PMC11504245; doi:10.3390/biomedicines12102298)
Supplement: Supplementary file 1 [file biomedicines-12-02298-s001.zip]

Archive with 1 entries (1 files):
- biomedicines-3205984-supplementary.xlsx
