# Supplementary material for: Genome-Wide and Exome-Wide Association Study Identifies Genetic Underpinning of Comorbidity between Myocardial Infarction and Severe Mental Disorders
Source: Biomedicines. 2024 Oct 10;12(10):2298. doi: 10.3390/biomedicines12102298 (PMC11504245; doi:10.3390/biomedicines12102298)
Supplement: Supplementary file 1 [file biomedicines-12-02298-s001.zip › biomedicines-3205984-supplementary.xlsx]

## Sheet: Index
Table S4 Driver tissues estimation for bipolar disorder (BD).	Contents									Table	Contents
Supplementary Table 1	Significant gene-sets of bipolar disorder (BD) from MAGMA analyses									Supplementary Table S1	Significant gene-sets of bipolar disorder (BD) from MAGMA analyses
Supplementary Table 2	Significant gene-sets of schizophrenia (SCZ) from MAGMA analyses									Supplementary Table S2	Significant gene-sets of schizophrenia (SCZ) from MAGMA analyses
Supplementary Table 3	Significant gene-sets of Myocardial Infarction (MI) from MAGMA analyses									Supplementary Table S3	Significant gene-sets of Myocardial Infarction (MI) from MAGMA analyses
Supplementary Table 4										Supplementary Table S4	Driver tissues estimation for bipolar disorder (BD).
Supplementary Table 5										Supplementary Table S5	Driver tissues estimation for schizophrenia (SCZ).
Supplementary Table 6										Supplementary Table S6	Driver tissues estimation for Myocardial Infarction (MI).
Supplementary Table 7	Causal genes associated with bipolar disorder (BD), schizophrenia (SCZ) and Myocardial Infarction (MI)									Supplementary Table S7	Causal genes associated with bipolar disorder (BD), schizophrenia (SCZ) and Myocardial Infarction (MI)
Supplementary Table 8	Causal genes associated with bipolar disorder (BD) and Myocardial Infarction (MI).									Supplementary Table S8	Causal genes associated with bipolar disorder (BD) and Myocardial Infarction (MI).
Supplementary Table 9	Causal genes associated with schizophrenia (SCZ) and Myocardial Infarction (MI).									Supplementary Table S9	Causal genes associated with schizophrenia (SCZ) and Myocardial Infarction (MI).
Supplementary Table 10	Gene-based analyses of bipolar disorder (BD) from RVtests.									Supplementary Table S10	Gene-based analyses of bipolar disorder (BD) from RVtests.
Supplementary Table 11	Gene-based analyses of schizophrenia (SCZ) from RVtests.									Supplementary Table S11	Gene-based analyses of schizophrenia (SCZ) from RVtests.
Supplementary Table 12	Gene-based analyses of Myocardial Infarction (MI) from RVtests.									Supplementary Table S12	Gene-based analyses of Myocardial Infarction (MI) from RVtests.
Supplementary Table 13	Geneset analyses of bipolar disorder (BD) from RVtests.									Supplementary Table S13	Geneset analyses of bipolar disorder (BD) from RVtests.
	Gene-set analyses of schizophrenia (SCZ) from RVtests.									Supplementary Table S14	Gene-set analyses of schizophrenia (SCZ) from RVtests.
	Gene-set analyses of Myocardial Infarction (MI) from RVtests.									Supplementary Table S15	Gene-set analyses of Myocardial Infarction (MI) from RVtests.
	Potential drugs for severe mental disorders (SMDs) and Cardiovascular diseases (CVDs) predicted with the drug-gene interaction database.									Supplementary Table S16	Potential drugs for severe mental disorders (SMDs) and Cardiovascular diseases (CVDs) predicted with the drug-gene interaction database.
										Supplementary Table S17	Genes with nominal significance in BD and MI of GO:0001505 pathway.
										Supplementary Table S18	Genes with nominal significance in BD and MI of GO:0034364 pathway.

## Sheet: Table S1
Table S1 Significant gene-sets of bipolar disorder (BD) from MAGMA analyses
Significant common gene-sets based on a Benjamini-Hochberg correction for multiple testing at FDR < 0.25 and P-value < 0.05. NGENES: the number of genes in the data that are in the set; BETA: the regression coefficient of the variable; BETA_STD: the semi-standardized regression coefficient; SE: the standard error of the regression coefficient.
FULL_NAME	TYPE	NGENES	BETA	BETA_STD	SE	P-value	FDR
GOCC_SYNAPSE	SET	1383	0.11949	0.031538	0.027762	8.4302e-06	0.00504592
GOCC_NEURON_PROJECTION	SET	1269	0.12017	0.030484	0.029215	1.9593e-05	0.0054183
GOCC_PRESYNAPTIC_ACTIVE_ZONE_CYTOPLASMIC_COMPONENT	SET	18	0.96373	0.030163	0.24092	3.1784e-05	0.00553665
GOCC_MICROVESICLE	SET	3	1.6585	0.0212	0.41851	3.719e-05	0.00556505
GOCC_DENDRITIC_TREE	SET	579	0.16236	0.028376	0.041735	5.0267e-05	0.00601749
GOCC_GLUTAMATERGIC_SYNAPSE	SET	391	0.19364	0.027958	0.050951	7.2485e-05	0.00723102
GOBP_REGULATION_OF_TRANS_SYNAPTIC_SIGNALING	SET	452	0.21733	0.03368	0.047201	2.0849e-06	0.0107897
GOBP_REGULATION_OF_SYNAPTIC_PLASTICITY	SET	187	0.32475	0.03261	0.072505	3.776e-06	0.0107897
GOCC_SOMATODENDRITIC_COMPARTMENT	SET	798	0.12643	0.02578	0.03574	0.00020259	0.017323
GOBP_SYNAPTIC_SIGNALING	SET	729	0.16003	0.031251	0.03806	1.3149e-05	0.0216049
GOBP_SYNAPTIC_VESICLE_EXOCYTOSIS	SET	92	0.42944	0.030326	0.10339	1.6458e-05	0.0235139
GOCC_NEURON_SPINE	SET	172	0.26127	0.025171	0.078537	0.0004405	0.03264
GOBP_NEUROGENESIS	SET	1589	0.10293	0.028943	0.026135	4.1172e-05	0.0470587
GOBP_GENERATION_OF_NEURONS	SET	1371	0.10784	0.02835	0.028204	6.6011e-05	0.0628743
GOCC_L_TYPE_VOLTAGE_GATED_CALCIUM_CHANNEL_COMPLEX	SET	12	0.94826	0.024237	0.31919	0.0014873	0.0694369
GOCC_POSTSYNAPSE	SET	628	0.121	0.021993	0.04101	0.0015891	0.0716133
GOCC_DENDRITE_MEMBRANE	SET	38	0.53106	0.024137	0.18067	0.0016464	0.0727731
GOCC_NEURON_TO_NEURON_SYNAPSE	SET	363	0.15435	0.021489	0.053176	0.0018526	0.0766026
GOCC_DENSE_CORE_GRANULE_MEMBRANE	SET	7	1.2216	0.023851	0.43416	0.002451	0.0853587
GOCC_SYNAPTIC_CLEFT	SET	21	0.59679	0.020174	0.21212	0.0024539	0.0853944
GOCC_POSTSYNAPTIC_SPECIALIZATION	SET	345	0.15291	0.020765	0.054612	0.0025587	0.0866493
GOCC_PRESYNAPSE	SET	542	0.11916	0.020171	0.042835	0.0027052	0.0882947
KEGG_LONG_TERM_POTENTIATION	SET	66	0.39033	0.023362	0.12012	0.00057935	0.0884127
GOCC_PRESYNAPTIC_MEMBRANE	SET	156	0.22788	0.020918	0.082405	0.002846	0.0897676
GOBP_REGULATION_OF_SYNAPTIC_VESICLE_EXOCYTOSIS	SET	40	0.58676	0.02736	0.16103	0.00013473	0.0924161
GOCC_CHROMATOID_BODY	SET	12	0.70217	0.017947	0.25746	0.0031959	0.0930322
GOCC_CHROMAFFIN_GRANULE_MEMBRANE	SET	9	1.0482	0.023204	0.38466	0.0032186	0.0932267
GOCC_SWI_SNF_COMPLEX	SET	30	0.51289	0.020717	0.18853	0.0032627	0.093599
GOCC_ION_CHANNEL_COMPLEX	SET	283	0.1685	0.020759	0.062005	0.0032926	0.0938474
GOBP_VESICLE_MEDIATED_TRANSPORT_IN_SYNAPSE	SET	208	0.25325	0.026805	0.069949	0.00014745	0.0961602
GOBP_REGULATION_OF_SHORT_TERM_NEURONAL_SYNAPTIC_PLASTICITY	SET	14	0.86283	0.023819	0.24184	0.00018051	0.104362
GOBP_REGULATION_OF_FC_RECEPTOR_MEDIATED_STIMULATORY_SIGNALING_PATHWAY	SET	10	1.0014	0.023366	0.28201	0.00019257	0.106909
GOBP_REGULATION_OF_NEURONAL_SYNAPTIC_PLASTICITY	SET	55	0.44202	0.024159	0.12544	0.00021338	0.110859
GOCC_NUCLEAR_SPECK	SET	395	0.12756	0.018509	0.048928	0.00457	0.111444
GOCC_DENDRITE_TERMINUS	SET	12	0.78965	0.020183	0.30702	0.0050596	0.116912
GOCC_NEURONAL_DENSE_CORE_VESICLE_MEMBRANE	SET	5	1.2729	0.021004	0.49505	0.0050724	0.117047
GOCC_TRANS_GOLGI_NETWORK_TRANSPORT_VESICLE	SET	37	0.3743	0.016787	0.14638	0.0052845	0.119236
GOCC_DENDRITIC_SPINE_MEMBRANE	SET	14	0.73907	0.020402	0.29001	0.0054158	0.120543
GOCC_SYNAPTIC_MEMBRANE	SET	366	0.13969	0.019527	0.054868	0.0054547	0.120923
GOBP_NEUROTRANSMITTER_SECRETION	SET	134	0.2989	0.025444	0.086287	0.00026677	0.125195
GOCC_CLATHRIN_COATED_VESICLE	SET	206	0.1667	0.01756	0.068545	0.0075126	0.14296
GOCC_MEMBRANE_PROTEIN_COMPLEX	SET	1119	0.073194	0.017512	0.03025	0.0077727	0.145308
GOCC_ORIGIN_RECOGNITION_COMPLEX	SET	9	0.76357	0.016903	0.31708	0.0080226	0.147489
GOCC_CYTOSKELETON_OF_PRESYNAPTIC_ACTIVE_ZONE	SET	8	0.9899	0.02066	0.41518	0.0085626	0.151961
GOCC_GABA_ERGIC_SYNAPSE	SET	77	0.29454	0.019036	0.12364	0.0086098	0.152337
GOBP_RESPONSE_TO_METAL_ION	SET	354	0.18017	0.024777	0.053949	0.00042046	0.154357
GOCC_HISTONE_METHYLTRANSFERASE_COMPLEX	SET	54	0.31064	0.016823	0.13158	0.0091225	0.156282
GOBP_CHEMICAL_HOMEOSTASIS	SET	953	0.10753	0.023855	0.032404	0.00045383	0.159087
GOBP_REGULATION_OF_FC_GAMMA_RECEPTOR_SIGNALING_PATHWAY_INVOLVED_IN_PHAGOCYTOSIS	SET	5	1.3557	0.022371	0.40983	0.00047112	0.161373
GOCC_DENDRITIC_SPINE_HEAD	SET	7	0.91212	0.017808	0.39171	0.0099476	0.16213
GOCC_AP_TYPE_MEMBRANE_COAT_ADAPTOR_COMPLEX	SET	36	0.35916	0.01589	0.15437	0.0099984	0.162471
GOCC_CATION_CHANNEL_COMPLEX	SET	186	0.17488	0.017514	0.076641	0.011258	0.170332
GOCC_CHROMATIN	SET	1258	0.06798	0.017175	0.029845	0.011377	0.171019
GOBP_PHOSPHOLIPID_EFFLUX	SET	14	0.87419	0.024133	0.26871	0.00057158	0.172833
GOBP_MEMBRANE_DEPOLARIZATION_DURING_AV_NODE_CELL_ACTION_POTENTIAL	SET	5	1.6434	0.027119	0.50571	0.00057895	0.173569
GOCC_COATED_VESICLE	SET	297	0.12584	0.015876	0.05581	0.012079	0.174898
GOCC_HIGH_DENSITY_LIPOPROTEIN_PARTICLE	SET	26	0.4364	0.016412	0.19395	0.012231	0.1757
GOBP_INTRACELLULAR_TRANSPORT	SET	1500	0.083561	0.02289	0.025847	0.00061401	0.176904
GOBP_CALCIUM_ION_TRANSMEMBRANE_TRANSPORT_VIA_HIGH_VOLTAGE_GATED_CALCIUM_CHANNEL	SET	15	0.86743	0.024786	0.2691	0.00063454	0.178739
GOBP_RESPONSE_TO_AMINE	SET	46	0.47669	0.023832	0.14857	0.0006683	0.181585
GOCC_PHOTORECEPTOR_CONNECTING_CILIUM	SET	40	0.34074	0.015889	0.15462	0.013776	0.183192
GOCC_INTRACILIARY_TRANSPORT_PARTICLE_B	SET	18	0.51414	0.016092	0.23331	0.013781	0.183214
GOBP_POSITIVE_REGULATION_OF_MACROMOLECULE_BIOSYNTHETIC_PROCESS	SET	1808	0.076286	0.022732	0.02386	0.00069508	0.183703
GOCC_PRESYNAPTIC_ACTIVE_ZONE	SET	78	0.24044	0.01564	0.10928	0.013903	0.183758
GOCC_TRAMP_COMPLEX	SET	5	1.3399	0.02211	0.61129	0.014199	0.185053
GOCC_POSTSYNAPTIC_MEMBRANE	SET	259	0.14502	0.017104	0.066357	0.014434	0.186055
GOCC_ACTIN_BASED_CELL_PROJECTION	SET	216	0.14603	0.015747	0.067134	0.014816	0.187638
GOBP_POSITIVE_REGULATION_OF_RNA_METABOLIC_PROCESS	SET	1737	0.077731	0.022751	0.024492	0.000754	0.187978
GOBP_SIGNAL_PEPTIDE_PROCESSING	SET	13	0.78118	0.020781	0.24624	0.00075749	0.188216
GOCC_PRESYNAPTIC_CYTOSKELETON	SET	11	0.77154	0.018881	0.35535	0.014966	0.188244
GOCC_TRANSPORTER_COMPLEX	SET	387	0.11112	0.015963	0.051809	0.01599	0.192173
GOCC_NEURON_PROJECTION_MEMBRANE	SET	57	0.31086	0.017295	0.14499	0.016025	0.192302
GOCC_NUCLEAR_BODY	SET	775	0.073755	0.014831	0.03455	0.016399	0.193647
GOCC_PRECATALYTIC_SPLICEOSOME	SET	50	0.32075	0.016717	0.15066	0.016635	0.194474
GOCC_LEADING_EDGE_MEMBRANE	SET	176	0.16173	0.01576	0.076139	0.016835	0.195162
GOBP_MONOATOMIC_ION_HOMEOSTASIS	SET	578	0.13029	0.022753	0.041581	0.00086546	0.195184
GOBP_REGULATION_OF_NEUROTRANSMITTER_LEVELS	SET	200	0.2257	0.02343	0.07209	0.00087322	0.195635
GOCC_DNA_PACKAGING_COMPLEX	SET	145	0.19718	0.017455	0.093621	0.017603	0.1977
GOCC_PROTEIN_DNA_COMPLEX	SET	204	0.15333	0.016074	0.072917	0.017748	0.198161
GOBP_NEURON_DEVELOPMENT	SET	1050	0.099485	0.023103	0.031996	0.00093928	0.19925
GOCC_TRANS_GOLGI_NETWORK_TRANSPORT_VESICLE_MEMBRANE	SET	20	0.40751	0.013444	0.19625	0.018933	0.20174
GOBP_NEUROTRANSMITTER_TRANSPORT	SET	192	0.22672	0.023065	0.073278	0.00098932	0.201743
GOCC_GABA_RECEPTOR_COMPLEX	SET	18	0.58255	0.018233	0.28069	0.018981	0.201878
GOBP_INTRACELLULAR_MONOATOMIC_ION_HOMEOSTASIS	SET	484	0.14068	0.02254	0.045614	0.0010221	0.203274
GOBP_PROTEIN_TARGETING	SET	307	0.16569	0.021247	0.053783	0.0010343	0.203825
GOCC_PERICILIARY_MEMBRANE_COMPARTMENT	SET	5	1.0201	0.016833	0.49661	0.019992	0.204673
GOCC_NUCLEOSOME	SET	116	0.22298	0.017669	0.10919	0.020581	0.206206
GOCC_APOLIPOPROTEIN_B_MRNA_EDITING_ENZYME_COMPLEX	SET	5	0.97251	0.016048	0.47723	0.020792	0.20674
GOCC_EXCITATORY_SYNAPSE	SET	57	0.26823	0.014924	0.13208	0.021147	0.207619
GOCC_TRANSPORT_VESICLE_MEMBRANE	SET	219	0.13411	0.01456	0.066274	0.02152	0.20852
GOCC_CHROMAFFIN_GRANULE	SET	13	0.65049	0.017304	0.32177	0.021616	0.208748
GOCC_LUMENAL_SIDE_OF_ENDOPLASMIC_RETICULUM_MEMBRANE	SET	25	0.44446	0.016391	0.22043	0.021893	0.209398
GOCC_POSTSYNAPTIC_ENDOSOME	SET	14	0.57894	0.015982	0.28794	0.02219	0.21008
GOCC_CELL_PROJECTION_MEMBRANE	SET	337	0.10844	0.014558	0.054117	0.022549	0.210887
GOCC_ATPASE_COMPLEX	SET	140	0.16409	0.014275	0.082428	0.023268	0.212478
GOCC_AP_3_ADAPTOR_COMPLEX	SET	9	0.63426	0.01404	0.31923	0.023479	0.212931
GOCC_ZYMOGEN_GRANULE_MEMBRANE	SET	13	0.55715	0.014821	0.28411	0.024945	0.216657
GOCC_COSTAMERE	SET	16	0.48309	0.014256	0.24639	0.024969	0.216715
GOCC_BASAL_DENDRITE	SET	6	0.85666	0.015485	0.43726	0.025057	0.216929
GOCC_CLATHRIN_COAT	SET	46	0.27998	0.013998	0.1442	0.026105	0.219389
GOCC_CILIARY_TIP	SET	47	0.28476	0.01439	0.14965	0.028539	0.224584
GOBP_NEURONAL_ION_CHANNEL_CLUSTERING	SET	12	0.89727	0.022933	0.29539	0.0011943	0.224768
GOCC_SWI_SNF_SUPERFAMILY_TYPE_COMPLEX	SET	91	0.19805	0.01391	0.10428	0.028779	0.22506
GOCC_CHOLINERGIC_SYNAPSE	SET	11	0.55544	0.013593	0.29272	0.028891	0.225281
GOCC_CELL_BODY_MEMBRANE	SET	32	0.35788	0.014929	0.19025	0.029987	0.227372
GOCC_DENDRITIC_SPINE_NECK	SET	4	0.78294	0.011556	0.41626	0.030003	0.227401
GOCC_RIBONUCLEOPROTEIN_GRANULE	SET	258	0.11009	0.012959	0.058673	0.030316	0.227977
GOCC_AXON	SET	606	0.07772	0.013886	0.041483	0.030506	0.228322
GOCC_VOLTAGE_GATED_CALCIUM_CHANNEL_COMPLEX	SET	54	0.26976	0.01461	0.14408	0.030587	0.228468
GOCC_CLATHRIN_ADAPTOR_COMPLEX	SET	24	0.35536	0.012841	0.19118	0.031541	0.230146
GOCC_CHROMOSOME_CENTROMERIC_CORE_DOMAIN	SET	17	0.49472	0.015048	0.26717	0.032044	0.231
GOCC_ENDOSOME	SET	983	0.058067	0.013072	0.031573	0.032955	0.232495
GOCC_TRANSCRIPTION_REGULATOR_COMPLEX	SET	484	0.082101	0.013154	0.04487	0.033654	0.233599
GOCC_POTASSIUM_CHANNEL_COMPLEX	SET	86	0.20963	0.014315	0.11476	0.03388	0.233949
GOCC_CLATHRIN_VESICLE_COAT	SET	32	0.314	0.013099	0.17198	0.033953	0.234061
GOCC_POSTSYNAPTIC_RECYCLING_ENDOSOME	SET	7	0.74096	0.014466	0.40659	0.034209	0.234451
GOCC_MITOCHONDRIAL_ENVELOPE	SET	735	0.063756	0.0125	0.035064	0.034518	0.234916
GOCC_CAMP_DEPENDENT_PROTEIN_KINASE_COMPLEX	SET	5	1.0011	0.01652	0.55093	0.034604	0.235045
GOCC_CHROMOSOME	SET	1796	0.045021	0.013376	0.024819	0.034853	0.235413
GOCC_HIPPOCAMPAL_MOSSY_FIBER_TO_CA3_SYNAPSE	SET	41	0.28701	0.013549	0.15875	0.035315	0.236087
GOCC_CHYLOMICRON	SET	12	0.52358	0.013382	0.29009	0.035557	0.236434
GOCC_INTRACILIARY_TRANSPORT_PARTICLE	SET	25	0.37208	0.013722	0.20688	0.036052	0.237132
GOCC_KINESIN_COMPLEX	SET	46	0.27353	0.013676	0.15324	0.037142	0.239325
GOBP_CHROMATIN_ORGANIZATION	SET	598	0.12455	0.022111	0.041435	0.0013256	0.240597
GOCC_SPHERICAL_HIGH_DENSITY_LIPOPROTEIN_PARTICLE	SET	8	0.66414	0.013861	0.37423	0.037985	0.24096
GOCC_TRIGLYCERIDE_RICH_PLASMA_LIPOPROTEIN_PARTICLE	SET	19	0.44463	0.014297	0.25128	0.038417	0.241779
GOCC_CARBOXY_TERMINAL_DOMAIN_PROTEIN_KINASE_COMPLEX	SET	17	0.42906	0.013051	0.24401	0.039351	0.243506
GOCC_CUL4A_RING_E3_UBIQUITIN_LIGASE_COMPLEX	SET	12	0.4207	0.010753	0.23946	0.03948	0.243739
GOCC_P_BODY	SET	97	0.17505	0.012691	0.10021	0.040352	0.245293
GOCC_AP_1_ADAPTOR_COMPLEX	SET	11	0.42593	0.010423	0.24393	0.040407	0.245389
GOCC_PARALLEL_FIBER_TO_PURKINJE_CELL_SYNAPSE	SET	17	0.39314	0.011958	0.22662	0.041399	0.247096
GOCC_BORC_COMPLEX	SET	8	0.45705	0.0095393	0.26412	0.041783	0.247741
GOCC_FILOPODIUM	SET	102	0.17259	0.012829	0.10039	0.04281	0.249425

## Sheet: Table S2
Table S2 Significant gene-sets of schizophrenia (SCZ) from MAGMA analyses
Significant common gene-sets based on a Benjamini-Hochberg correction for multiple testing at FDR < 0.25 and P-value < 0.05. NGENES: the number of genes in the data that are in the set; BETA: the regression coefficient of the variable; BETA_STD: the semi-standardized regression coefficient; SE: the standard error of the regression coefficient.
FULL_NAME	TYPE	NGENES	BETA	BETA_STD	SE	P-value	FDR
GOCC_POSTSYNAPTIC_SPECIALIZATION	SET	345	0.38039	0.051653	0.059672	9.4205e-11	7.76936e-08
GOCC_SYNAPSE	SET	1383	0.18745	0.049472	0.029894	1.8484e-10	7.76936e-08
GOCC_POSTSYNAPSE	SET	628	0.26204	0.047628	0.044407	1.8443e-09	5.16808e-07
GOCC_NEURON_TO_NEURON_SYNAPSE	SET	363	0.33602	0.04678	0.058069	3.6587e-09	7.68929e-07
GOCC_NEURON_PROJECTION	SET	1269	0.1777	0.045076	0.031306	7.0052e-09	1.07814e-06
GOCC_L_TYPE_VOLTAGE_GATED_CALCIUM_CHANNEL_COMPLEX	SET	12	1.9452	0.049715	0.34438	8.2361e-09	1.15396e-06
GOCC_SOMATODENDRITIC_COMPARTMENT	SET	798	0.21027	0.042875	0.037942	1.5206e-08	1.82615e-06
GOCC_DENDRITIC_TREE	SET	579	0.22996	0.040189	0.044743	1.3933e-07	1.46411e-05
GOBP_SUBPALLIUM_DEVELOPMENT	SET	26	1.3616	0.051204	0.23891	6.1261e-09	4.60369e-05
GOCC_AXON	SET	606	0.21607	0.038603	0.044395	5.7194e-07	4.84151e-05
GOCC_POSTSYNAPTIC_MEMBRANE	SET	259	0.35658	0.042053	0.073344	5.8742e-07	4.93819e-05
GOCC_SYNAPTIC_MEMBRANE	SET	366	0.27906	0.039007	0.060003	1.667e-06	0.000127398
GOBP_SYNAPTIC_SIGNALING	SET	729	0.21008	0.041023	0.040897	1.4137e-07	0.000376459
GOBP_MEMBRANE_DEPOLARIZATION_DURING_AV_NODE_CELL_ACTION_POTENTIAL	SET	5	2.8016	0.046228	0.54719	1.5458e-07	0.000387217
GOCC_CELL_BODY	SET	539	0.19497	0.032912	0.045433	8.9361e-06	0.000578069
GOCC_VOLTAGE_GATED_CALCIUM_CHANNEL_COMPLEX	SET	54	0.68418	0.037051	0.15945	8.9531e-06	0.000578961
GOCC_DISTAL_AXON	SET	261	0.28693	0.033967	0.068243	1.3153e-05	0.000789798
GOCC_POSTSYNAPTIC_SPECIALIZATION_MEMBRANE	SET	122	0.41019	0.033327	0.10475	4.5242e-05	0.00242013
GOCC_PRESYNAPSE	SET	542	0.18025	0.03051	0.04635	5.0569e-05	0.00265695
GOCC_CALCIUM_CHANNEL_COMPLEX	SET	77	0.4687	0.03029	0.12745	0.00011813	0.00568261
GOCC_POSTSYNAPTIC_DENSITY_MEMBRANE	SET	97	0.42837	0.031055	0.11819	0.00014523	0.00675738
KEGG_HYPERTROPHIC_CARDIOMYOPATHY_HCM	SET	80	0.47299	0.031155	0.11978	3.9423e-05	0.0072609
GOBP_REGULATION_OF_TRANS_SYNAPTIC_SIGNALING	SET	452	0.22543	0.034934	0.050991	4.9442e-06	0.008786
GOCC_MHC_CLASS_II_PROTEIN_COMPLEX	SET	15	1.3008	0.037166	0.37179	0.00023449	0.00984794
GOCC_T_TUBULE	SET	52	0.52533	0.027918	0.15056	0.00024287	0.0101075
GOCC_SITE_OF_POLARIZED_GROWTH	SET	160	0.30137	0.028011	0.087316	0.0002795	0.0111888
GOBP_STRIATUM_DEVELOPMENT	SET	20	1.1701	0.038598	0.27103	7.9496e-06	0.0119481
GOCC_TRANSPORT_VESICLE	SET	400	0.17651	0.025769	0.052483	0.00038605	0.0143456
GOCC_ION_CHANNEL_COMPLEX	SET	283	0.22538	0.027766	0.06777	0.00044197	0.0158278
GOCC_NEURON_SPINE	SET	172	0.27426	0.026422	0.082992	0.00047649	0.0166902
GOCC_TRANSPORT_VESICLE_MEMBRANE	SET	219	0.22987	0.024956	0.071144	0.00061791	0.0200032
GOCC_UBIQUITIN_LIGASE_COMPLEX	SET	292	0.19417	0.024292	0.060323	0.00064485	0.0205781
GOCC_INTRACELLULAR_PROTEIN_CONTAINING_COMPLEX	SET	840	0.11555	0.024144	0.036237	0.00071602	0.0220212
GOCC_GLUTAMATERGIC_SYNAPSE	SET	391	0.17287	0.024958	0.054935	0.00082681	0.0240706
GOCC_CATION_CHANNEL_COMPLEX	SET	186	0.26074	0.026112	0.082942	0.00083571	0.0242257
GOBP_GENERAL_ADAPTATION_SYNDROME	SET	6	2.4796	0.04482	0.60679	2.2006e-05	0.0261665
GOCC_LUMENAL_SIDE_OF_MEMBRANE	SET	32	0.64927	0.027083	0.20915	0.00095554	0.0266423
GOCC_PLASMA_MEMBRANE_PROTEIN_COMPLEX	SET	547	0.149	0.025333	0.04841	0.001044	0.0283112
GOBP_CELL_CELL_SIGNALING	SET	1578	0.11275	0.031604	0.028048	2.9247e-05	0.0313982
GOCC_EXOCYTIC_VESICLE	SET	214	0.21267	0.022826	0.07067	0.0013113	0.0331607
GOCC_TRANSFERASE_COMPLEX	SET	782	0.10964	0.022141	0.036944	0.0015019	0.0362374
GOCC_CHROMOSOME	SET	1796	0.078816	0.023415	0.026682	0.001571	0.0372842
GOCC_LUMENAL_SIDE_OF_ENDOPLASMIC_RETICULUM_MEMBRANE	SET	25	0.68684	0.025328	0.23332	0.0016235	0.0380569
GOCC_MEMBRANE_PROTEIN_COMPLEX	SET	1119	0.094337	0.022569	0.032316	0.0017573	0.039943
GOCC_CHROMATIN	SET	1258	0.093265	0.023562	0.031953	0.0017591	0.0399676
GOCC_APICAL_DENDRITE	SET	15	0.84794	0.024228	0.29277	0.0018907	0.0418271
GOBP_CALCIUM_ION_TRANSMEMBRANE_TRANSPORT_VIA_HIGH_VOLTAGE_GATED_CALCIUM_CHANNEL	SET	15	1.1251	0.032147	0.28807	4.7173e-05	0.0443124
GOCC_SARCOLEMMA	SET	133	0.27055	0.022944	0.095494	0.0023072	0.0488144
GOCC_TRANSPORTER_COMPLEX	SET	387	0.15761	0.022641	0.055925	0.002417	0.050556
GOCC_MHC_PROTEIN_COMPLEX	SET	23	0.7006	0.024782	0.25112	0.0026389	0.0539575
GOCC_NEUROMUSCULAR_JUNCTION	SET	70	0.34431	0.02122	0.12552	0.0030477	0.0598399
GOCC_PRESYNAPTIC_MEMBRANE	SET	156	0.24457	0.022449	0.089377	0.003109	0.0606819
GOCC_SWI_SNF_SUPERFAMILY_TYPE_COMPLEX	SET	91	0.31188	0.021903	0.11494	0.0033323	0.0636664
GOCC_DENDRITE_MEMBRANE	SET	38	0.51474	0.023394	0.19162	0.0036159	0.0675496
GOBP_PEPTIDE_ANTIGEN_ASSEMBLY_WITH_MHC_CLASS_II_PROTEIN_COMPLEX	SET	14	1.501	0.041435	0.40314	9.861e-05	0.074392
GOCC_PROXIMAL_DENDRITE	SET	7	1.1372	0.022202	0.43341	0.0043501	0.0774388
GOBP_INTERLEUKIN_21_PRODUCTION	SET	2	3.3237	0.034689	0.89819	0.00010797	0.0786358
KEGG_CARDIAC_MUSCLE_CONTRACTION	SET	69	0.38084	0.023304	0.12169	0.00087692	0.0814837
GOCC_CULLIN_RING_UBIQUITIN_LIGASE_COMPLEX	SET	170	0.20262	0.019407	0.078015	0.004704	0.0818802
GOCC_NEUROFIBRILLARY_TANGLE	SET	5	1.4087	0.023245	0.54948	0.0051822	0.0875777
KEGG_DILATED_CARDIOMYOPATHY	SET	86	0.36401	0.024855	0.11767	0.00099112	0.0911282
GOCC_NEURON_PROJECTION_MEMBRANE	SET	57	0.39135	0.021772	0.15405	0.0055421	0.0916515
GOCC_POTASSIUM_CHANNEL_COMPLEX	SET	86	0.31568	0.021555	0.12531	0.0058869	0.0953938
GOCC_MITOCHONDRIAL_PROTON_TRANSPORTING_ATP_SYNTHASE_COMPLEX_COUPLING_FACTOR_F_O	SET	10	0.86849	0.020264	0.34581	0.0060164	0.0967608
GOBP_CARDIAC_MUSCLE_CELL_ACTION_POTENTIAL	SET	70	0.49347	0.030413	0.13699	0.00015824	0.0971926
GOCC_COATED_VESICLE	SET	297	0.1477	0.018633	0.059109	0.0062368	0.0990406
GOCC_CEREBELLAR_MOSSY_FIBER	SET	7	1.0359	0.020224	0.41723	0.0065229	0.101916
GOBP_GABAERGIC_NEURON_DIFFERENTIATION	SET	16	1.1067	0.032657	0.31041	0.00018226	0.104149
GOCC_INO80_TYPE_COMPLEX	SET	26	0.52179	0.019622	0.21167	0.0068533	0.105123
GOCC_AXON_CYTOPLASM	SET	59	0.32695	0.018505	0.13281	0.0069176	0.105733
GOBP_COGNITION	SET	304	0.21992	0.028065	0.062169	0.00020251	0.109303
GOCC_ATPASE_COMPLEX	SET	140	0.21655	0.018838	0.08935	0.0076893	0.113317
GOCC_GABA_ERGIC_SYNAPSE	SET	77	0.32582	0.021057	0.13467	0.0077795	0.114168
GOCC_AP_3_ADAPTOR_COMPLEX	SET	9	0.75302	0.016669	0.31488	0.0083972	0.119811
GOCC_PROTEIN_DNA_COMPLEX	SET	204	0.1867	0.019571	0.078277	0.0085421	0.12109
GOBP_MEMBRANE_DEPOLARIZATION_DURING_ACTION_POTENTIAL	SET	24	0.80721	0.029166	0.23263	0.00026099	0.121421
GOBP_GENERAL_ADAPTATION_SYNDROME_BEHAVIORAL_PROCESS	SET	5	2.3838	0.039334	0.68971	0.00027463	0.123781
GOBP_AV_NODE_CELL_TO_BUNDLE_OF_HIS_CELL_COMMUNICATION	SET	13	1.058	0.028142	0.30808	0.00029815	0.127523
GOBP_PEPTIDE_ANTIGEN_ASSEMBLY_WITH_MHC_PROTEIN_COMPLEX	SET	18	1.0872	0.034026	0.31848	0.00032111	0.130825
GOBP_NEUROTRANSMITTER_RECEPTOR_LOCALIZATION_TO_POSTSYNAPTIC_SPECIALIZATION_MEMBRANE	SET	22	0.84772	0.029328	0.25039	0.00035587	0.135267
GOBP_AV_NODE_CELL_TO_BUNDLE_OF_HIS_CELL_SIGNALING	SET	10	1.3124	0.030622	0.38832	0.00036364	0.136179
GOCC_AMPA_GLUTAMATE_RECEPTOR_COMPLEX	SET	23	0.53625	0.018969	0.23221	0.010469	0.136645
GOBP_DENDRITE_ARBORIZATION	SET	10	1.3476	0.031443	0.40075	0.00038683	0.13875
GOCC_PERIKARYON	SET	148	0.19938	0.017829	0.086763	0.010788	0.138985
GOCC_NEURON_PROJECTION_CYTOPLASM	SET	82	0.25632	0.017092	0.11156	0.0108	0.139072
GOCC_SYMMETRIC_SYNAPSE	SET	8	1.0225	0.021339	0.4477	0.011198	0.141906
GOBP_CALCIUM_ION_TRANSMEMBRANE_TRANSPORT	SET	336	0.19431	0.026045	0.058371	0.00043709	0.143638
GOCC_AXON_INITIAL_SEGMENT	SET	21	0.63989	0.021629	0.28125	0.011454	0.143681
GOBP_NEUROGENESIS	SET	1589	0.093399	0.026262	0.028062	0.00043779	0.143701
GOBP_REGULATION_OF_SYNAPTIC_PLASTICITY	SET	187	0.26157	0.026264	0.07863	0.00044056	0.143946
GOCC_NEUROTRANSMITTER_RECEPTOR_COMPLEX	SET	43	0.39664	0.019173	0.17566	0.011979	0.147212
GOCC_RECYCLING_ENDOSOME	SET	191	0.16316	0.016555	0.072371	0.012091	0.147947
GOBP_GENERATION_OF_NEURONS	SET	1371	0.10007	0.026306	0.030366	0.00049212	0.149012
GOBP_REGULATION_OF_NEUROTRANSMITTER_UPTAKE	SET	18	0.9203	0.028802	0.28012	0.00051027	0.150623
GOBP_REGULATION_OF_CATECHOLAMINE_UPTAKE_INVOLVED_IN_SYNAPTIC_TRANSMISSION	SET	8	1.2442	0.025966	0.37967	0.00052563	0.151925
GOCC_DENDRITE_TERMINUS	SET	12	0.72791	0.018604	0.32805	0.013255	0.155224
GOCC_REPLICATION_FORK	SET	62	0.28782	0.016698	0.12972	0.013257	0.155236
GOCC_INCLUSION_BODY	SET	72	0.26971	0.016857	0.12217	0.013643	0.157513
GOCC_NODE_OF_RANVIER	SET	16	0.649	0.019151	0.29434	0.013737	0.158057
GOCC_DYSTROGLYCAN_COMPLEX	SET	7	1.1399	0.022253	0.5182	0.013924	0.15913
GOCC_NATA_COMPLEX	SET	4	1.2623	0.01863	0.57599	0.014215	0.160771
GOCC_SUMO_LIGASE_COMPLEX	SET	13	0.60621	0.016126	0.27731	0.014413	0.161869
GOCC_COPII_COATED_ER_TO_GOLGI_TRANSPORT_VESICLE	SET	85	0.24454	0.016601	0.11201	0.014516	0.162433
GOCC_PERINUCLEAR_REGION_OF_CYTOPLASM	SET	695	0.087286	0.016658	0.04013	0.014819	0.164071
GOCC_CATALYTIC_COMPLEX	SET	1594	0.058299	0.016416	0.026977	0.015351	0.166864
GOCC_CLATHRIN_COATED_VESICLE	SET	206	0.15435	0.016258	0.07157	0.015525	0.167756
GOCC_SWI_SNF_COMPLEX	SET	30	0.41744	0.016861	0.19374	0.015601	0.168142
GOCC_CHROMOSOME_CENTROMERIC_CORE_DOMAIN	SET	17	0.61572	0.018728	0.28724	0.01604	0.170685
GOBP_INTRACELLULAR_TRANSPORT	SET	1500	0.088009	0.024107	0.027431	0.00066864	0.176351
GOCC_AXONAL_GROWTH_CONE	SET	21	0.53547	0.0181	0.25439	0.017656	0.182365
GOBP_BRANCHING_MORPHOGENESIS_OF_A_NERVE	SET	10	1.1573	0.027003	0.36327	0.00072324	0.184585
GOBP_CATECHOLAMINE_UPTAKE_INVOLVED_IN_SYNAPTIC_TRANSMISSION	SET	12	1.0596	0.027082	0.33295	0.0007313	0.185756
GOBP_REGULATION_OF_MRNA_METABOLIC_PROCESS	SET	285	0.1912	0.023637	0.060422	0.00077853	0.192398
GOCC_ALPHA_DNA_POLYMERASE_PRIMASE_COMPLEX	SET	3	1.0755	0.013747	0.5192	0.01917	0.192702
GOCC_SYNAPTIC_VESICLE_MEMBRANE	SET	120	0.20273	0.016336	0.098342	0.019639	0.195793
GOCC_TRAMP_COMPLEX	SET	5	1.3602	0.022443	0.65985	0.019646	0.195839
GOCC_NUCLEAR_PROTEIN_CONTAINING_COMPLEX	SET	1125	0.065648	0.015745	0.032017	0.020171	0.199238
GOCC_CYTOPLASMIC_SIDE_OF_LYSOSOMAL_MEMBRANE	SET	13	0.48706	0.012956	0.23843	0.020546	0.201628
GOCC_SWR1_COMPLEX	SET	13	0.56594	0.015055	0.27846	0.021064	0.204879
GOCC_PRESYNAPTIC_ACTIVE_ZONE	SET	78	0.23932	0.015566	0.11911	0.022267	0.212213
GOBP_POSITIVE_REGULATION_OF_CALCIUM_ION_DEPENDENT_EXOCYTOSIS	SET	14	0.94343	0.026042	0.30457	0.00097719	0.216803
GOCC_NUCLEAR_REPLICATION_FORK	SET	32	0.34183	0.014259	0.17171	0.023262	0.218058
GOCC_KINESIN_COMPLEX	SET	46	0.31786	0.015891	0.15977	0.023329	0.218445
GOBP_NEGATIVE_REGULATION_OF_SYNAPTIC_TRANSMISSION_GLUTAMATERGIC	SET	10	1.1084	0.025862	0.35856	0.00099781	0.219053
GOBP_PROTEIN_LOCALIZATION_TO_SYNAPSE	SET	72	0.39799	0.024875	0.1288	0.0010024	0.219548
GOCC_AP_TYPE_MEMBRANE_COAT_ADAPTOR_COMPLEX	SET	36	0.29712	0.013144	0.15082	0.024424	0.224646
GOBP_COMMISSURAL_NEURON_AXON_GUIDANCE	SET	11	1.1834	0.028958	0.38497	0.0010581	0.225369
GOBP_REGULATION_OF_NEURON_DIFFERENTIATION	SET	185	0.24289	0.024259	0.079026	0.0010596	0.225522
GOCC_ER_TO_GOLGI_TRANSPORT_VESICLE_MEMBRANE	SET	57	0.28108	0.015637	0.14301	0.024688	0.226108
GOCC_CATION_TRANSPORTING_ATPASE_COMPLEX	SET	17	0.51754	0.015741	0.26365	0.024831	0.226895
GOCC_JUXTAPARANODE_REGION_OF_AXON	SET	10	0.6715	0.015668	0.34465	0.025696	0.231612
GOBP_CENTRAL_NERVOUS_SYSTEM_DEVELOPMENT	SET	1015	0.10617	0.024264	0.034801	0.0011433	0.23368
GOCC_BORC_COMPLEX	SET	8	0.5657	0.011806	0.29209	0.026395	0.235331
GOBP_DORSAL_SPINAL_CORD_DEVELOPMENT	SET	20	0.76281	0.025163	0.25142	0.0012089	0.239635
GOCC_SCHAFFER_COLLATERAL_CA1_SYNAPSE	SET	90	0.2247	0.015694	0.11728	0.027692	0.242021
KEGG_ARRHYTHMOGENIC_RIGHT_VENTRICULAR_CARDIOMYOPATHY_ARVC	SET	71	0.37515	0.023285	0.13747	0.0031802	0.24341
GOCC_MIB_COMPLEX	SET	11	0.59729	0.014616	0.31299	0.028181	0.244476
GOBP_REGULATION_OF_MONOATOMIC_ION_TRANSMEMBRANE_TRANSPORT	SET	435	0.15962	0.024277	0.053008	0.0013032	0.247591

## Sheet: Table S3
Table S3 Significant gene-sets of Myocardial Infarction (MI) from MAGMA analyses.
Significant common gene-sets based on a Benjamini-Hochberg correction for multiple testing at FDR < 0.25 and P-value < 0.05. NGENES: the number of genes in the data that are in the set; BETA: the regression coefficient of the variable; BETA_STD: the semi-standardized regression coefficient; SE: the standard error of the regression coefficient.
FULL_NAME	TYPE	NGENES	BETA	BETA_STD	SE	P-value	FDR
GOCC_COLLAGEN_TYPE_IV_TRIMER	SET	4	3.1815	0.047153	0.58154	2.2753e-08	2.2248e-05
GOBP_REGULATION_OF_PHOSPHOLIPID_CATABOLIC_PROCESS	SET	7	2.174	0.042622	0.40977	5.6949e-08	0.000306315
GOCC_NETWORK_FORMING_COLLAGEN_TRIMER	SET	6	2.0845	0.037837	0.46003	2.953e-06	0.00144373
GOBP_NOREPINEPHRINE_UPTAKE	SET	8	1.8959	0.039736	0.40455	1.4007e-06	0.00257531
GOBP_REGULATION_OF_PLASMA_LIPOPROTEIN_PARTICLE_LEVELS	SET	72	0.55124	0.034598	0.11781	1.4527e-06	0.00260457
GOCC_PROTEIN_LIPID_COMPLEX	SET	38	0.67752	0.030922	0.15737	8.3859e-06	0.00273326
GOCC_CHYLOMICRON	SET	12	1.1778	0.030229	0.28179	1.4672e-05	0.00358659
GOBP_PROTEIN_LIPID_COMPLEX_SUBUNIT_ORGANIZATION	SET	49	0.60891	0.031548	0.14156	8.541e-06	0.00736272
GOBP_MOTOR_NEURON_MIGRATION	SET	13	1.2994	0.03471	0.30394	9.6104e-06	0.0076828
GOBP_PLASMA_LIPOPROTEIN_PARTICLE_CLEARANCE	SET	40	0.71383	0.033423	0.16886	1.1893e-05	0.00823132
GOBP_NEGATIVE_REGULATION_OF_SMOOTH_MUSCLE_CONTRACTION	SET	14	1.1242	0.031162	0.26599	1.1944e-05	0.00824189
GOBP_REGULATION_OF_STEM_CELL_DIFFERENTIATION	SET	77	0.45005	0.029207	0.1067	1.2393e-05	0.00833237
GOCC_EXTRINSIC_COMPONENT_OF_EXTERNAL_SIDE_OF_PLASMA_MEMBRANE	SET	8	1.5304	0.032075	0.39025	4.4165e-05	0.00863697
GOBP_CATECHOLAMINE_UPTAKE	SET	18	1.1158	0.035068	0.26842	1.6213e-05	0.00968953
GOBP_OUTFLOW_TRACT_SEPTUM_MORPHOGENESIS	SET	26	0.85319	0.03222	0.21073	2.5861e-05	0.0134338
GOBP_XENOBIOTIC_TRANSPORT_ACROSS_BLOOD_BRAIN_BARRIER	SET	6	1.7068	0.030981	0.43176	3.8733e-05	0.0171306
GOCC_BASEMENT_MEMBRANE_COLLAGEN_TRIMER	SET	6	1.7379	0.031545	0.46988	0.00010876	0.0177244
GOBP_NEGATIVE_REGULATION_OF_RECEPTOR_RECYCLING	SET	5	2.1591	0.035777	0.55346	4.8081e-05	0.0191938
GOBP_PROTEIN_CONTAINING_COMPLEX_REMODELING	SET	33	0.66422	0.028254	0.17054	4.9346e-05	0.0194425
GOBP_POSITIVE_REGULATION_OF_NATURAL_KILLER_CELL_DIFFERENTIATION	SET	8	1.1001	0.023057	0.28333	5.1828e-05	0.0199122
GOBP_EPINEPHRINE_TRANSPORT	SET	10	1.2192	0.028567	0.31724	6.0959e-05	0.0216566
GOBP_FOAM_CELL_DIFFERENTIATION	SET	38	0.56374	0.025729	0.14985	8.4545e-05	0.0251449
GOBP_REGULATION_OF_NUCLEAR_TRANSCRIBED_MRNA_CATABOLIC_PROCESS_DEADENYLATION_DEPENDENT_DECAY	SET	26	0.7618	0.028769	0.20329	8.9684e-05	0.0257594
GOBP_POSITIVE_REGULATION_OF_CELL_DIFFERENTIATION	SET	805	0.13161	0.027057	0.035208	9.3046e-05	0.0261391
GOBP_REGULATION_OF_MIRNA_METABOLIC_PROCESS	SET	77	0.42273	0.027434	0.11392	0.00010371	0.0272405
GOCC_SORTING_ENDOSOME	SET	6	1.6877	0.030634	0.4766	0.00019978	0.0279066
GOBP_MESENCHYMAL_CELL_DEVELOPMENT	SET	6	1.6002	0.029047	0.43652	0.00012363	0.0289558
GOBP_REGULATION_OF_MACROPHAGE_DERIVED_FOAM_CELL_DIFFERENTIATION	SET	31	0.61558	0.025381	0.16848	0.00012965	0.0294033
GOBP_LOW_DENSITY_LIPOPROTEIN_PARTICLE_CLEARANCE	SET	27	0.7379	0.028396	0.20219	0.00013175	0.0295529
GOBP_STEROL_HOMEOSTASIS	SET	83	0.37854	0.025501	0.10405	0.00013779	0.0299653
GOBP_ACYLGLYCEROL_HOMEOSTASIS	SET	36	0.52258	0.023216	0.14409	0.00014393	0.0303595
GOBP_NEGATIVE_REGULATION_OF_LIPOPROTEIN_PARTICLE_CLEARANCE	SET	11	1.0855	0.026675	0.29933	0.00014413	0.030372
GOBP_REGULATION_OF_CELLULAR_CATABOLIC_PROCESS	SET	750	0.12732	0.025304	0.03526	0.0001531	0.0309061
GOBP_SMAD_PROTEIN_COMPLEX_ASSEMBLY	SET	13	0.96407	0.025753	0.26772	0.00015897	0.0312319
GOBP_REGULATION_OF_CELL_DIFFERENTIATION	SET	1472	0.095103	0.025927	0.026524	0.00016866	0.0317333
GOBP_BRANCHING_INVOLVED_IN_BLOOD_VESSEL_MORPHOGENESIS	SET	33	0.6009	0.025561	0.16864	0.00018376	0.0324352
GOBP_REGULATION_OF_CATABOLIC_PROCESS	SET	934	0.1144	0.025239	0.032122	0.0001849	0.0324847
GOBP_NEGATIVE_REGULATION_OF_MUSCLE_ADAPTATION	SET	9	1.2523	0.027836	0.35203	0.00018798	0.0326161
GOBP_LIPID_HOMEOSTASIS	SET	149	0.27829	0.025073	0.078919	0.00021136	0.0347394
GOBP_GLOMERULUS_DEVELOPMENT	SET	66	0.45446	0.027314	0.12952	0.00022579	0.0359417
GOBP_HISTAMINE_TRANSPORT	SET	15	0.94394	0.027084	0.26984	0.0002349	0.0366625
KEGG_VASCULAR_SMOOTH_MUSCLE_CONTRACTION	SET	112	0.32584	0.025479	0.095994	0.00034478	0.037752
GOBP_HIGH_DENSITY_LIPOPROTEIN_PARTICLE_REMODELING	SET	16	0.92855	0.027516	0.26748	0.00025943	0.0384704
GOBP_CYCLOOXYGENASE_PATHWAY	SET	8	1.2784	0.026794	0.36999	0.00027554	0.0395628
GOBP_DENDRITE_ARBORIZATION	SET	10	1.2565	0.029441	0.36654	0.00030474	0.0413756
GOBP_RNA_STABILIZATION	SET	64	0.40359	0.023888	0.11808	0.00031635	0.0420427
GOBP_INTESTINAL_LIPID_ABSORPTION	SET	22	0.76884	0.026711	0.22501	0.00031745	0.0421045
GOBP_NEGATIVE_REGULATION_OF_CATABOLIC_PROCESS	SET	307	0.18416	0.023713	0.05392	0.00031915	0.0421994
GOBP_REGULATION_OF_MIRNA_TRANSCRIPTION	SET	67	0.41703	0.025253	0.12223	0.0003235	0.0424397
GOBP_QUATERNARY_AMMONIUM_GROUP_TRANSPORT	SET	28	0.68081	0.026679	0.20147	0.00036427	0.0460759
KEGG_GAP_JUNCTION	SET	85	0.32914	0.022438	0.10484	0.00084817	0.0464356
GOBP_POSITIVE_REGULATION_OF_CELLULAR_CATABOLIC_PROCESS	SET	405	0.16199	0.023891	0.048166	0.00038633	0.0479368
GOBP_HOMEOSTATIC_PROCESS	SET	1575	0.085146	0.023936	0.025469	0.0004152	0.0502678
GOBP_PEPTIDYL_LYSINE_OXIDATION	SET	5	1.7601	0.029165	0.52976	0.0004472	0.0527227
GOBP_POSITIVE_REGULATION_OF_CARTILAGE_DEVELOPMENT	SET	32	0.61687	0.02584	0.18677	0.00047971	0.0550884
GOCC_TRIGLYCERIDE_RICH_PLASMA_LIPOPROTEIN_PARTICLE	SET	19	0.79732	0.025745	0.2446	0.00055884	0.0554696
GOCC_PLATELET_DENSE_GRANULE_LUMEN	SET	14	0.86731	0.024042	0.26614	0.00056059	0.0555649
GOCC_SMAD_PROTEIN_COMPLEX	SET	9	1.0412	0.023145	0.32033	0.00057759	0.0564771
GOBP_SEROTONIN_UPTAKE	SET	12	0.97195	0.024946	0.29698	0.00053368	0.0587558
GOBP_POSITIVE_REGULATION_OF_MACROPHAGE_DERIVED_FOAM_CELL_DIFFERENTIATION	SET	18	0.72024	0.022636	0.2202	0.0005373	0.058991
GOBP_CHOLESTEROL_EFFLUX	SET	54	0.4627	0.025163	0.14147	0.00053755	0.0590072
GOBP_NEGATIVE_REGULATION_OF_MIRNA_METABOLIC_PROCESS	SET	23	0.66879	0.023757	0.20659	0.0006046	0.0635321
GOBP_MUSCLE_SYSTEM_PROCESS	SET	410	0.16104	0.023894	0.049756	0.00060613	0.0636309
GOCC_CELL_LEADING_EDGE	SET	406	0.15798	0.023327	0.04975	0.00074965	0.0666375
GOBP_PHOSPHATIDYLCHOLINE_CATABOLIC_PROCESS	SET	15	0.68899	0.019769	0.21603	0.00071427	0.0701545
GOBP_CARNITINE_TRANSMEMBRANE_TRANSPORT	SET	6	1.6164	0.02934	0.50883	0.00074631	0.071929
GOBP_REGULATION_OF_ENDOTHELIAL_CELL_MIGRATION	SET	162	0.23643	0.022204	0.074797	0.00078777	0.0741289
GOBP_NEGATIVE_REGULATION_OF_STEROL_TRANSPORT	SET	12	0.87948	0.022573	0.27894	0.00080977	0.0752545
GOBP_AUTONOMIC_NERVOUS_SYSTEM_DEVELOPMENT	SET	44	0.47676	0.02341	0.15155	0.00082954	0.0762425
GOBP_POSITIVE_REGULATION_OF_ENDOTHELIAL_CELL_MIGRATION	SET	102	0.29838	0.022272	0.095596	0.00090195	0.0796824
GOBP_POSITIVE_REGULATION_OF_CHOLESTEROL_STORAGE	SET	7	1.3306	0.026086	0.42736	0.00092607	0.0807697
GOBP_REGULATION_OF_PHOSPHATIDYLCHOLINE_METABOLIC_PROCESS	SET	10	0.91434	0.021424	0.29481	0.0009645	0.082446
GOBP_POSITIVE_REGULATION_OF_MULTICELLULAR_ORGANISMAL_PROCESS	SET	1542	0.080739	0.022481	0.026156	0.0010131	0.0844726
GOBP_THIAMINE_TRANSPORT	SET	8	1.044	0.021881	0.33946	0.0010522	0.0860322
GOBP_NEGATIVE_REGULATION_OF_ANDROGEN_RECEPTOR_SIGNALING_PATHWAY	SET	15	0.8231	0.023617	0.26775	0.0010572	0.0862273
GOBP_VESICLE_MEDIATED_TRANSPORT	SET	1469	0.081434	0.022179	0.026528	0.0010731	0.0868413
GOBP_SUBSTRATE_ADHESION_DEPENDENT_CELL_SPREADING	SET	98	0.30323	0.022188	0.098855	0.0010814	0.0871581
GOBP_POLYAMINE_TRANSPORT	SET	15	0.71388	0.020483	0.23388	0.0011371	0.0892189
GOBP_REGULATION_OF_EPITHELIAL_CELL_MIGRATION	SET	221	0.19801	0.021684	0.064915	0.0011448	0.0894952
GOBP_REGULATION_OF_LIPOPROTEIN_PARTICLE_CLEARANCE	SET	21	0.6897	0.023411	0.22701	0.0011919	0.0911425
GOBP_POSITIVE_REGULATION_OF_GENE_EXPRESSION	SET	1079	0.091478	0.021601	0.03012	0.0011961	0.0912859
GOBP_COLLAGEN_ACTIVATED_TYROSINE_KINASE_RECEPTOR_SIGNALING_PATHWAY	SET	9	1.1502	0.025567	0.37909	0.0012086	0.0917095
GOBP_CHOLESTEROL_IMPORT	SET	9	1.1563	0.025702	0.3815	0.0012213	0.0921348
GOBP_SPHINGOLIPID_TRANSLOCATION	SET	4	1.5194	0.022519	0.50206	0.0012401	0.0927555
GOBP_CHOLESTEROL_STORAGE	SET	18	0.71063	0.022334	0.23587	0.0012962	0.0945462
GOBP_CARNITINE_TRANSPORT	SET	8	1.1932	0.025008	0.39642	0.0013082	0.0949177
GOBP_HIGH_DENSITY_LIPOPROTEIN_PARTICLE_CLEARANCE	SET	11	0.89512	0.021996	0.29776	0.001325	0.0954314
GOBP_POSITIVE_REGULATION_OF_CELL_PROJECTION_ORGANIZATION	SET	327	0.16381	0.021756	0.054533	0.0013348	0.0957275
GOBP_VASCULATURE_DEVELOPMENT	SET	694	0.1139	0.021812	0.038036	0.0013758	0.0971793
GOBP_RESPONSE_TO_GROWTH_FACTOR	SET	679	0.11551	0.021887	0.03888	0.0014871	0.100908
GOBP_NEGATIVE_REGULATION_OF_MUSCLE_CONTRACTION	SET	22	0.62887	0.021848	0.21186	0.0014991	0.101293
GOBP_EXTRACELLULAR_MATRIX_ASSEMBLY	SET	39	0.43986	0.020337	0.14855	0.0015354	0.102437
GOBP_RESPONSE_TO_TRANSFORMING_GROWTH_FACTOR_BETA	SET	258	0.18192	0.021502	0.061643	0.0015856	0.103972
GOBP_NEGATIVE_REGULATION_OF_NUCLEOBASE_CONTAINING_COMPOUND_METABOLIC_PROCESS	SET	1408	0.078601	0.020997	0.026665	0.0016028	0.104486
GOBP_OSTEOBLAST_DIFFERENTIATION	SET	219	0.18925	0.020632	0.064329	0.0016334	0.105385
GOBP_MEMBRANE_PROTEIN_INTRACELLULAR_DOMAIN_PROTEOLYSIS	SET	13	0.71142	0.019004	0.24238	0.0016694	0.10642
GOBP_CALCITONIN_FAMILY_RECEPTOR_SIGNALING_PATHWAY	SET	8	1.1393	0.023877	0.3887	0.0016921	0.10706
GOBP_POSITIVE_REGULATION_OF_CATABOLIC_PROCESS	SET	493	0.12848	0.020855	0.043881	0.0017081	0.107505
GOCC_PHOTORECEPTOR_RIBBON_SYNAPSE	SET	8	1.0472	0.021948	0.35505	0.0015939	0.111041
GOCC_PLATELET_DENSE_GRANULE	SET	20	0.68318	0.022632	0.23262	0.0016603	0.113732
GOBP_INNERVATION	SET	27	0.62604	0.024091	0.217	0.0019604	0.113958
GOBP_POSITIVE_REGULATION_OF_DEVELOPMENTAL_PROCESS	SET	1231	0.083269	0.020908	0.029009	0.0020522	0.116067
GOBP_TRIGLYCERIDE_RICH_LIPOPROTEIN_PARTICLE_CLEARANCE	SET	6	1.3621	0.024724	0.47514	0.0020762	0.1166
GOBP_GLOMERULAR_EPITHELIUM_DEVELOPMENT	SET	25	0.60811	0.02252	0.21246	0.0021059	0.117249
GOBP_POSITIVE_REGULATION_OF_EPITHELIAL_CELL_MIGRATION	SET	145	0.23216	0.020637	0.081117	0.0021073	0.11728
GOBP_MODULATION_BY_HOST_OF_VIRAL_RNA_GENOME_REPLICATION	SET	4	1.5972	0.023672	0.55813	0.0021098	0.117334
GOBP_CIRCADIAN_SLEEP_WAKE_CYCLE_SLEEP	SET	17	0.67189	0.020522	0.23535	0.0021553	0.118305
GOBP_POSITIVE_REGULATION_OF_CARDIAC_MUSCLE_CELL_PROLIFERATION	SET	22	0.67274	0.023372	0.23588	0.0021748	0.118713
GOBP_REGULATION_OF_STEROL_TRANSPORT	SET	61	0.36128	0.020878	0.12669	0.0021777	0.118773
GOBP_CELL_CELL_JUNCTION_MAINTENANCE	SET	18	0.74816	0.023514	0.26244	0.0021834	0.118892
GOBP_RESPONSE_TO_INTERLEUKIN_6	SET	35	0.48333	0.021172	0.16956	0.0021857	0.118939
GOBP_REGULATION_OF_NATURAL_KILLER_CELL_DIFFERENTIATION	SET	13	0.65109	0.017392	0.22869	0.0022096	0.119431
GOBP_BIOMINERAL_TISSUE_DEVELOPMENT	SET	162	0.22346	0.020985	0.078504	0.0022135	0.11951
GOCC_PLATELET_ALPHA_GRANULE_LUMEN	SET	59	0.37067	0.021068	0.12784	0.0018708	0.121698
GOCC_GROWTH_FACTOR_COMPLEX	SET	7	1.0358	0.020308	0.35769	0.0018927	0.122481
GOBP_REGULATION_OF_VASCULAR_ASSOCIATED_SMOOTH_MUSCLE_CONTRACTION	SET	9	0.7987	0.017754	0.28304	0.00239	0.122936
GOBP_REGULATION_OF_CELL_DEVELOPMENT	SET	791	0.10135	0.020661	0.035928	0.0023979	0.123082
GOBP_TRICUSPID_VALVE_DEVELOPMENT	SET	6	1.2973	0.023548	0.46072	0.0024358	0.123773
GOBP_POSITIVE_REGULATION_OF_BMP_SIGNALING_PATHWAY	SET	37	0.48527	0.021855	0.17319	0.0025429	0.125653
GOBP_CYTOSKELETON_ORGANIZATION	SET	1421	0.076204	0.020443	0.02722	0.0025616	0.125971
GOBP_STEROL_TRANSPORT	SET	120	0.25836	0.020907	0.092294	0.0025637	0.126006
GOBP_NEGATIVE_REGULATION_OF_CELLULAR_COMPONENT_ORGANIZATION	SET	657	0.10651	0.019865	0.038108	0.0025986	0.12659
GOBP_CARDIAC_MUSCLE_TISSUE_MORPHOGENESIS	SET	59	0.36111	0.020524	0.12946	0.0026433	0.127323
GOBP_POSITIVE_REGULATION_OF_TRANSPORTER_ACTIVITY	SET	117	0.25213	0.020147	0.090476	0.002666	0.127689
GOBP_NEGATIVE_REGULATION_OF_TRANSCRIPTION_BY_RNA_POLYMERASE_II	SET	877	0.092901	0.019893	0.033384	0.0026979	0.128197
GOBP_NEGATIVE_REGULATION_OF_POST_TRANSCRIPTIONAL_GENE_SILENCING	SET	14	0.64557	0.017896	0.23334	0.002835	0.13029
GOBP_POSITIVE_REGULATION_OF_STEM_CELL_DIFFERENTIATION	SET	21	0.55316	0.018776	0.19999	0.0028418	0.13039
GOBP_PURINE_RIBONUCLEOSIDE_SALVAGE	SET	6	1.0777	0.019562	0.38979	0.0028505	0.130518
GOBP_REGULATION_OF_CHLORIDE_TRANSPORT	SET	7	0.9466	0.018558	0.34255	0.0028637	0.13071
GOBP_VENOUS_BLOOD_VESSEL_MORPHOGENESIS	SET	9	1.0373	0.023058	0.37558	0.0028773	0.130908
GOBP_TOXIN_TRANSPORT	SET	40	0.44381	0.020781	0.16086	0.0029022	0.131266
KEGG_HEMATOPOIETIC_CELL_LINEAGE	SET	82	0.29211	0.01956	0.11312	0.0049112	0.132431
GOBP_ACYLGLYCEROL_TRANSPORT	SET	7	1.1007	0.021579	0.40035	0.0029899	0.132495
KEGG_GLYCOSPHINGOLIPID_BIOSYNTHESIS_LACTO_AND_NEOLACTO_SERIES	SET	25	0.5143	0.019045	0.19953	0.0049793	0.133135
GOBP_REGULATION_OF_PRODUCTION_OF_SMALL_RNA_INVOLVED_IN_GENE_SILENCING_BY_RNA	SET	14	0.6355	0.017616	0.23177	0.0030577	0.133411
GOBP_POSITIVE_REGULATION_OF_NUCLEAR_TRANSCRIBED_MRNA_CATABOLIC_PROCESS_DEADENYLATION_DEPENDENT_DECAY	SET	15	0.74086	0.021257	0.27022	0.0030601	0.133443
GOBP_RESPONSE_TO_FATTY_ACID	SET	61	0.35168	0.020323	0.1288	0.0031667	0.134826
GOBP_REVERSE_CHOLESTEROL_TRANSPORT	SET	17	0.69183	0.021131	0.25342	0.0031703	0.134872
GOBP_POSITIVE_REGULATION_OF_NATURAL_KILLER_CELL_MEDIATED_CYTOTOXICITY	SET	27	0.47214	0.018169	0.17308	0.0031913	0.135136
GOBP_PHOSPHOLIPID_CATABOLIC_PROCESS	SET	54	0.33634	0.018291	0.12342	0.0032178	0.135467
GOBP_MIRNA_METABOLIC_PROCESS	SET	92	0.28049	0.019889	0.1031	0.0032623	0.136012
GOBP_NEGATIVE_REGULATION_OF_MUSCLE_HYPERTROPHY	SET	29	0.49189	0.019617	0.18129	0.0033344	0.136875
GOBP_RENAL_PROTEIN_ABSORPTION	SET	7	1.1312	0.022178	0.41729	0.0033594	0.137168
GOBP_REGULATION_OF_TUBE_SIZE	SET	136	0.22963	0.019773	0.084718	0.0033625	0.137204
GOBP_REGULATION_OF_MESENCHYMAL_STEM_CELL_DIFFERENTIATION	SET	8	1.0462	0.021926	0.3881	0.0035164	0.138938
GOBP_NEGATIVE_REGULATION_OF_RNA_CATABOLIC_PROCESS	SET	76	0.29098	0.018761	0.10827	0.003603	0.139867
GOBP_NEGATIVE_REGULATION_OF_EXECUTION_PHASE_OF_APOPTOSIS	SET	8	1.033	0.021649	0.38489	0.0036437	0.140292
GOBP_CIRCADIAN_SLEEP_WAKE_CYCLE	SET	22	0.56436	0.019607	0.21041	0.0036611	0.140472
GOBP_APOPTOTIC_PROCESS_INVOLVED_IN_HEART_MORPHOGENESIS	SET	7	1.0959	0.021485	0.40891	0.0036844	0.14071
GOBP_NEGATIVE_REGULATION_OF_VASOCONSTRICTION	SET	8	1.0674	0.02237	0.39854	0.0037048	0.140917
GOBP_POSITIVE_REGULATION_OF_HEMATOPOIETIC_PROGENITOR_CELL_DIFFERENTIATION	SET	6	0.87917	0.015958	0.32849	0.0037247	0.141118
GOBP_POSITIVE_REGULATION_OF_CELL_SUBSTRATE_JUNCTION_ORGANIZATION	SET	31	0.46419	0.019139	0.17356	0.0037451	0.141322
GOBP_NEGATIVE_REGULATION_OF_MRNA_METABOLIC_PROCESS	SET	87	0.26657	0.018384	0.099683	0.0037491	0.141362
GOBP_NOREPINEPHRINE_TRANSPORT	SET	22	0.58278	0.020247	0.21822	0.0037899	0.141764
GOBP_RESPONSE_TO_ENDOGENOUS_STIMULUS	SET	1639	0.067194	0.019233	0.025191	0.003827	0.142124
GOBP_CELLULAR_RESPONSE_TO_VASCULAR_ENDOTHELIAL_GROWTH_FACTOR_STIMULUS	SET	60	0.34822	0.019958	0.13066	0.0038527	0.142371
GOBP_MUSCLE_CELL_PROLIFERATION	SET	198	0.18472	0.019159	0.069365	0.0038762	0.142594
GOBP_POSITIVE_REGULATION_OF_MIRNA_METABOLIC_PROCESS	SET	55	0.35024	0.019222	0.13154	0.0038822	0.142651
GOBP_EXTRACELLULAR_MATRIX_CONSTITUENT_SECRETION	SET	15	0.75793	0.021747	0.28497	0.0039147	0.142955
GOBP_3_UTR_MEDIATED_MRNA_STABILIZATION	SET	20	0.57262	0.018969	0.21536	0.0039243	0.143045
GOBP_NEUTRAL_LIPID_METABOLIC_PROCESS	SET	120	0.23047	0.01865	0.086751	0.0039491	0.143274
GOBP_CERAMIDE_TRANSPORT	SET	16	0.66141	0.019599	0.24967	0.0040396	0.144093
GOBP_REGULATION_OF_CELLULAR_RESPONSE_TO_TRANSFORMING_GROWTH_FACTOR_BETA_STIMULUS	SET	137	0.2224	0.01922	0.08399	0.0040534	0.144215
GOBP_TRIGLYCERIDE_METABOLIC_PROCESS	SET	94	0.26384	0.01891	0.099777	0.004097	0.144598
GOBP_BONE_DEVELOPMENT	SET	223	0.17521	0.019273	0.066272	0.0041021	0.144642
GOBP_REGULATION_OF_EXTRACELLULAR_MATRIX_ASSEMBLY	SET	16	0.59756	0.017707	0.22675	0.0042074	0.14554
GOBP_NEGATIVE_REGULATION_OF_LOW_DENSITY_LIPOPROTEIN_PARTICLE_CLEARANCE	SET	8	0.91532	0.019184	0.34737	0.0042111	0.145571
GOBP_POSITIVE_REGULATION_OF_NATURAL_KILLER_CELL_MEDIATED_IMMUNITY	SET	32	0.43607	0.018266	0.16569	0.0042508	0.1459
GOBP_POSITIVE_REGULATION_OF_LIPID_STORAGE	SET	24	0.51128	0.018552	0.1943	0.0042565	0.145947
GOBP_REGULATION_OF_ANDROGEN_RECEPTOR_SIGNALING_PATHWAY	SET	26	0.53764	0.020303	0.20433	0.0042581	0.14596
GOBP_REGULATION_OF_GENE_SILENCING_BY_RNA	SET	33	0.39704	0.016889	0.15122	0.0043289	0.146534
GOBP_NEGATIVE_REGULATION_OF_CARDIAC_MUSCLE_ADAPTATION	SET	7	1.1969	0.023465	0.45607	0.0043456	0.146668
GOBP_ANTIGEN_PROCESSING_AND_PRESENTATION_VIA_MHC_CLASS_IB	SET	24	0.57917	0.021015	0.22084	0.004367	0.146837
GOBP_AMINO_ACID_BETAINE_TRANSPORT	SET	12	0.79297	0.020352	0.30239	0.00437	0.146861
GOBP_REGULATION_OF_SMAD_PROTEIN_COMPLEX_ASSEMBLY	SET	6	1.2461	0.022618	0.47575	0.0044113	0.147185
GOBP_MIRNA_PROCESSING	SET	44	0.36595	0.017969	0.13972	0.0044118	0.147189
GOBP_POSITIVE_REGULATION_OF_FAT_CELL_DIFFERENTIATION	SET	64	0.31039	0.018371	0.11857	0.0044304	0.147333
GOBP_STEM_CELL_DIFFERENTIATION	SET	239	0.16489	0.018768	0.06306	0.0044691	0.14763
GOBP_ANTIGEN_PROCESSING_AND_PRESENTATION_OF_PEPTIDE_ANTIGEN_VIA_MHC_CLASS_IB	SET	17	0.62458	0.019077	0.23889	0.0044718	0.147651
GOBP_POSITIVE_REGULATION_OF_TRIGLYCERIDE_METABOLIC_PROCESS	SET	21	0.53457	0.018145	0.20453	0.0044832	0.147737
GOBP_SUBSTRATE_DEPENDENT_CELL_MIGRATION_CELL_EXTENSION	SET	8	1.0874	0.022789	0.41639	0.0045127	0.14796
GOBP_RENAL_SYSTEM_VASCULATURE_DEVELOPMENT	SET	30	0.5005	0.020301	0.19177	0.0045318	0.148103
GOBP_POSITIVE_REGULATION_OF_TRIGLYCERIDE_BIOSYNTHETIC_PROCESS	SET	13	0.67269	0.01797	0.25809	0.0045783	0.148448
GOBP_RECEPTOR_METABOLIC_PROCESS	SET	67	0.30179	0.018274	0.11582	0.0045891	0.148527
GOBP_REGULATION_OF_OSTEOBLAST_DIFFERENTIATION	SET	122	0.23261	0.018978	0.089274	0.0045902	0.148535
GOBP_NEURAL_CREST_CELL_MIGRATION_INVOLVED_IN_AUTONOMIC_NERVOUS_SYSTEM_DEVELOPMENT	SET	6	1.051	0.019077	0.40375	0.0046241	0.148782
GOBP_REGULATION_OF_CELLULAR_RESPONSE_TO_GROWTH_FACTOR_STIMULUS	SET	296	0.15344	0.019406	0.058996	0.0046537	0.148995
GOBP_POSITIVE_REGULATION_OF_NITRIC_OXIDE_METABOLIC_PROCESS	SET	40	0.43028	0.020147	0.16588	0.0047481	0.15008
GOCC_HIGH_DENSITY_LIPOPROTEIN_PARTICLE	SET	26	0.52962	0.020001	0.19155	0.0028503	0.150219
GOBP_GASTRULATION	SET	183	0.18779	0.018733	0.07244	0.0047697	0.150324
GOCC_ENDOPLASMIC_RETICULUM_LUMEN	SET	293	0.15666	0.019714	0.0567	0.002867	0.150612
GOBP_POSITIVE_REGULATION_OF_CHONDROCYTE_DIFFERENTIATION	SET	21	0.60521	0.020543	0.23385	0.0048314	0.151015
GOBP_RESPONSE_TO_LIPID	SET	872	0.08831	0.018859	0.034162	0.0048722	0.151465
GOBP_FAT_CELL_DIFFERENTIATION	SET	231	0.16421	0.01838	0.063524	0.0048727	0.151471
GOBP_REGULATION_OF_LIPID_LOCALIZATION	SET	160	0.20365	0.019008	0.078872	0.0049149	0.151931
GOBP_BONE_MINERALIZATION	SET	113	0.23659	0.018582	0.091981	0.0050571	0.154211
GOBP_OSSIFICATION	SET	387	0.12427	0.017925	0.048381	0.0051106	0.155053
GOBP_REGULATION_OF_LIPOPROTEIN_LIPASE_ACTIVITY	SET	17	0.5747	0.017554	0.22402	0.0051574	0.155782
KEGG_ETHER_LIPID_METABOLISM	SET	33	0.39464	0.016787	0.1643	0.0081583	0.156514
GOBP_VASCULAR_ENDOTHELIAL_GROWTH_FACTOR_SIGNALING_PATHWAY	SET	41	0.41744	0.019788	0.16295	0.005212	0.156625
GOBP_NEUTRAL_LIPID_BIOSYNTHETIC_PROCESS	SET	42	0.37133	0.017815	0.14513	0.0052591	0.157345
GOBP_SERTOLI_CELL_DIFFERENTIATION	SET	17	0.62244	0.019012	0.24336	0.0052737	0.157567
GOBP_TYPE_I_PNEUMOCYTE_DIFFERENTIATION	SET	8	1.0144	0.02126	0.39856	0.0054656	0.160429
KEGG_GLYCEROLIPID_METABOLISM	SET	46	0.35546	0.017845	0.15133	0.0094197	0.162499
GOBP_CIRCULATORY_SYSTEM_DEVELOPMENT	SET	1072	0.078209	0.018411	0.030871	0.0056523	0.163119
GOBP_RESPONSE_TO_MORPHINE	SET	28	0.47572	0.018642	0.18801	0.0057031	0.163835
GOCC_G_PROTEIN_COUPLED_RECEPTOR_DIMERIC_COMPLEX	SET	7	1.0768	0.02111	0.39935	0.0035094	0.164006
GOCC_CORE_MEDIATOR_COMPLEX	SET	25	0.46465	0.017207	0.17234	0.003511	0.164036
GOBP_VENOUS_BLOOD_VESSEL_DEVELOPMENT	SET	16	0.67193	0.019911	0.26571	0.0057277	0.16418
GOBP_REGULATION_OF_NEURON_MATURATION	SET	8	1.0059	0.021081	0.39835	0.0057893	0.165036
GOCC_RUFFLE	SET	177	0.19707	0.019337	0.073365	0.0036179	0.165982
GOCC_CLOCK_BMAL_TRANSCRIPTION_COMPLEX	SET	4	1.4535	0.021543	0.54204	0.0036683	0.166875
GOBP_NEGATIVE_REGULATION_OF_CELLULAR_CATABOLIC_PROCESS	SET	227	0.1559	0.0173	0.061979	0.0059497	0.167222
GOBP_CIRCULATORY_SYSTEM_PROCESS	SET	563	0.10725	0.018566	0.042658	0.0059706	0.167502
GOBP_CD4_POSITIVE_OR_CD8_POSITIVE_ALPHA_BETA_T_CELL_LINEAGE_COMMITMENT	SET	23	0.56404	0.020036	0.22435	0.0059709	0.167506
GOBP_POSITIVE_REGULATION_OF_FOCAL_ADHESION_ASSEMBLY	SET	26	0.45972	0.017361	0.18293	0.0059899	0.16776
GOBP_TRANSFORMING_GROWTH_FACTOR_BETA_RECEPTOR_SIGNALING_PATHWAY	SET	201	0.1759	0.01838	0.070063	0.0060324	0.168325
GOCC_INSULIN_LIKE_GROWTH_FACTOR_BINDING_PROTEIN_COMPLEX	SET	5	1.0596	0.017557	0.397	0.0038089	0.169289
GOBP_ANTIGEN_PROCESSING_AND_PRESENTATION_OF_PEPTIDE_ANTIGEN_VIA_MHC_CLASS_I	SET	36	0.40865	0.018154	0.16334	0.006184	0.170306
GOBP_RECEPTOR_MEDIATED_ENDOCYTOSIS	SET	245	0.15714	0.018107	0.062853	0.006212	0.170666
GOBP_INTESTINAL_CHOLESTEROL_ABSORPTION	SET	18	0.62224	0.019556	0.25003	0.006416	0.17324
GOBP_REGULATION_OF_VERY_LOW_DENSITY_LIPOPROTEIN_PARTICLE_CLEARANCE	SET	4	1.4231	0.021092	0.5719	0.0064214	0.173307
KEGG_LONG_TERM_DEPRESSION	SET	68	0.27365	0.016693	0.12291	0.012999	0.174375
GOBP_REGULATION_OF_PHOSPHOLIPID_METABOLIC_PROCESS	SET	30	0.41343	0.016769	0.1665	0.0065165	0.174475
GOCC_MHC_CLASS_I_PROTEIN_COMPLEX	SET	9	0.71136	0.015813	0.26909	0.004106	0.17456
GOBP_REACTIVE_NITROGEN_SPECIES_METABOLIC_PROCESS	SET	74	0.29316	0.018653	0.11809	0.0065283	0.174619
KEGG_VEGF_SIGNALING_PATHWAY	SET	76	0.24644	0.015889	0.11152	0.013566	0.175788
GOBP_NEGATIVE_REGULATION_OF_RNA_BIOSYNTHETIC_PROCESS	SET	1188	0.071928	0.017765	0.029081	0.006698	0.176655
GOBP_PHOSPHOLIPID_METABOLIC_PROCESS	SET	360	0.12349	0.017193	0.050052	0.0068132	0.178005
GOBP_REGULATION_OF_VASOCONSTRICTION	SET	58	0.33563	0.018914	0.13604	0.0068173	0.178053
KEGG_FC_GAMMA_R_MEDIATED_PHAGOCYTOSIS	SET	94	0.22845	0.016374	0.10567	0.01532	0.179608
GOBP_PROSTANOID_BIOSYNTHETIC_PROCESS	SET	28	0.46953	0.0184	0.19107	0.0070045	0.180192
GOBP_POSITIVE_REGULATION_OF_MACROPHAGE_DIFFERENTIATION	SET	15	0.60631	0.017397	0.2472	0.0070955	0.181209
GOBP_RECEPTOR_MEDIATED_ENDOCYTOSIS_INVOLVED_IN_CHOLESTEROL_TRANSPORT	SET	5	1.2586	0.020856	0.51379	0.0071545	0.18186
GOBP_CELLULAR_RESPONSE_TO_LIPOPROTEIN_PARTICLE_STIMULUS	SET	32	0.40603	0.017008	0.16576	0.0071564	0.181881
KEGG_PANCREATIC_CANCER	SET	66	0.25141	0.01511	0.11807	0.016622	0.182004
GOBP_VASCULAR_ASSOCIATED_SMOOTH_MUSCLE_CONTRACTION	SET	25	0.45849	0.016979	0.18744	0.0072262	0.182643
GOBP_POSITIVE_REGULATION_OF_EPITHELIAL_TO_MESENCHYMAL_TRANSITION	SET	54	0.33925	0.018449	0.13892	0.0073068	0.183514
GOBP_NEGATIVE_REGULATION_OF_ASTROCYTE_ACTIVATION	SET	3	1.4189	0.018213	0.58146	0.0073456	0.183929
GOBP_REGULATION_OF_CELL_SUBSTRATE_JUNCTION_ORGANIZATION	SET	67	0.27941	0.016919	0.11455	0.0073667	0.184153
GOBP_NEGATIVE_REGULATION_OF_BIOSYNTHETIC_PROCESS	SET	1477	0.063728	0.0174	0.026132	0.0073763	0.184255
GOBP_RESPONSE_TO_BMP	SET	164	0.18953	0.017907	0.077872	0.0074762	0.185307
GOBP_TRIGLYCERIDE_BIOSYNTHETIC_PROCESS	SET	36	0.37874	0.016825	0.15577	0.007526	0.185825
GOBP_RELAXATION_OF_VASCULAR_ASSOCIATED_SMOOTH_MUSCLE	SET	6	0.89755	0.016292	0.36918	0.00753	0.185867
GOBP_CARDIAC_CELL_DEVELOPMENT	SET	82	0.2669	0.017872	0.10983	0.0075507	0.186081
GOBP_L_LYSINE_TRANSPORT	SET	8	0.88006	0.018445	0.36256	0.00761	0.186691
GOBP_MUSCLE_ORGAN_MORPHOGENESIS	SET	78	0.2747	0.017942	0.11324	0.007643	0.187028
GOBP_ERYTHROCYTE_MATURATION	SET	16	0.51819	0.015355	0.21368	0.0076578	0.187178
GOBP_REGULATION_OF_BLOOD_PRESSURE	SET	174	0.18245	0.017751	0.07525	0.0076698	0.1873
GOBP_NEGATIVE_REGULATION_OF_LIPID_TRANSPORT	SET	27	0.41269	0.015882	0.17081	0.0078481	0.189084
GOBP_MUSCLE_ADAPTATION	SET	102	0.24036	0.017941	0.099498	0.0078565	0.189167
KEGG_LONG_TERM_POTENTIATION	SET	65	0.25533	0.01523	0.12307	0.019014	0.189269
GOBP_VENTRICULAR_CARDIAC_MUSCLE_TISSUE_MORPHOGENESIS	SET	46	0.34512	0.017326	0.14297	0.007895	0.189545
GOBP_POSITIVE_REGULATION_OF_STEROL_TRANSPORT	SET	37	0.38155	0.017184	0.15815	0.0079267	0.189855
GOBP_REGULATION_OF_NITRIC_OXIDE_METABOLIC_PROCESS	SET	55	0.33688	0.018488	0.13981	0.0079927	0.190496
GOBP_POSITIVE_REGULATION_OF_SMAD_PROTEIN_SIGNAL_TRANSDUCTION	SET	19	0.57158	0.018456	0.23802	0.0081715	0.192201
GOBP_REGULATION_OF_NEUROTRANSMITTER_LEVELS	SET	200	0.1697	0.017689	0.07074	0.0082282	0.192732
GOBP_TISSUE_MORPHOGENESIS	SET	611	0.097883	0.017629	0.040808	0.0082341	0.192787
GOBP_MYELOID_CELL_DEVELOPMENT	SET	79	0.25404	0.016699	0.10592	0.0082388	0.192831
GOBP_POSITIVE_REGULATION_OF_TRIGLYCERIDE_LIPASE_ACTIVITY	SET	9	0.72853	0.016194	0.30407	0.0082948	0.193351
GOBP_AMEBOIDAL_TYPE_CELL_MIGRATION	SET	414	0.1145	0.01707	0.047803	0.0083102	0.193493
GOBP_POSITIVE_REGULATION_OF_T_CELL_MEDIATED_CYTOTOXICITY	SET	39	0.40175	0.018575	0.16776	0.00832	0.193583
GOBP_POSITIVE_REGULATION_OF_CALCIUM_ION_TRANSMEMBRANE_TRANSPORTER_ACTIVITY	SET	44	0.33545	0.016472	0.14031	0.0084131	0.194434
GOBP_POSITIVE_REGULATION_OF_SMOOTH_MUSCLE_CELL_PROLIFERATION	SET	81	0.2549	0.016965	0.10668	0.0084454	0.194727
GOBP_REGULATION_OF_MUSCLE_ORGAN_DEVELOPMENT	SET	22	0.51687	0.017957	0.2164	0.008464	0.194895
GOBP_REGULATION_OF_HEMATOPOIETIC_PROGENITOR_CELL_DIFFERENTIATION	SET	40	0.35527	0.016635	0.14881	0.0084895	0.195125
GOBP_REGULATION_OF_SMALL_GTPASE_MEDIATED_SIGNAL_TRANSDUCTION	SET	280	0.14343	0.017651	0.060121	0.0085285	0.195474
GOBP_CIRCADIAN_SLEEP_WAKE_CYCLE_NON_REM_SLEEP	SET	7	0.92688	0.018172	0.38937	0.0086515	0.196563
GOBP_POSITIVE_REGULATION_OF_EXTRACELLULAR_MATRIX_CONSTITUENT_SECRETION	SET	5	1.2019	0.019915	0.50522	0.0086887	0.196889
GOBP_GLOMERULUS_MORPHOGENESIS	SET	9	0.87965	0.019554	0.37012	0.0087412	0.197346
GOBP_MEMBRANE_PROTEIN_ECTODOMAIN_PROTEOLYSIS	SET	45	0.34681	0.017221	0.146	0.0087696	0.197592
GOBP_GLOMERULUS_VASCULATURE_MORPHOGENESIS	SET	6	1.0529	0.019112	0.44326	0.0087706	0.1976
GOBP_CHEMICAL_HOMEOSTASIS	SET	948	0.076534	0.017004	0.032238	0.0088035	0.197884
GOBP_NEUROTRANSMITTER_REUPTAKE	SET	34	0.43593	0.018822	0.1839	0.0088897	0.19862
GOBP_REGULATION_OF_ANATOMICAL_STRUCTURE_SIZE	SET	464	0.10863	0.017119	0.045867	0.0089421	0.199063
GOBP_NEGATIVE_REGULATION_OF_CELL_GROWTH	SET	178	0.16362	0.016099	0.069114	0.0089648	0.199254
GOBP_NEGATIVE_REGULATION_OF_NUCLEAR_TRANSCRIBED_MRNA_CATABOLIC_PROCESS_DEADENYLATION_DEPENDENT_DECAY	SET	12	0.72759	0.018674	0.30836	0.0091552	0.200877
GOBP_REGULATION_OF_INTRACELLULAR_SIGNAL_TRANSDUCTION	SET	1628	0.059809	0.017067	0.02535	0.0091601	0.200918
GOBP_SEMAPHORIN_PLEXIN_SIGNALING_PATHWAY_INVOLVED_IN_NEURON_PROJECTION_GUIDANCE	SET	14	0.66426	0.018414	0.28224	0.0093038	0.202115
GOBP_FIBROBLAST_GROWTH_FACTOR_PRODUCTION	SET	6	1.0035	0.018215	0.42708	0.0093996	0.2029
GOBP_POSITIVE_REGULATION_OF_BLOOD_VESSEL_ENDOTHELIAL_CELL_MIGRATION	SET	51	0.29713	0.015705	0.12684	0.00958	0.204351
GOBP_REGULATION_OF_TRANSMEMBRANE_RECEPTOR_PROTEIN_SERINE_THREONINE_KINASE_SIGNALING_PATHWAY	SET	266	0.14492	0.01739	0.061865	0.0095818	0.204366
GOBP_ACTIN_FILAMENT_BASED_PROCESS	SET	760	0.086754	0.017352	0.03704	0.009593	0.204455
GOBP_REGULATION_OF_PROTEIN_AUTOUBIQUITINATION	SET	5	0.91953	0.015237	0.39319	0.009683	0.205165
GOBP_REGULATION_OF_PIGMENT_CELL_DIFFERENTIATION	SET	8	0.91805	0.019241	0.39292	0.0097391	0.205603
GOBP_AXONOGENESIS_INVOLVED_IN_INNERVATION	SET	9	0.86271	0.019177	0.36939	0.0097642	0.205798
GOBP_POSITIVE_REGULATION_OF_LYMPHOCYTE_MEDIATED_IMMUNITY	SET	120	0.20396	0.016504	0.087547	0.0099178	0.206979
GOBP_REGULATION_OF_CELL_MORPHOGENESIS	SET	228	0.15336	0.017055	0.065841	0.0099301	0.207073
GOBP_RESPONSE_TO_FLUID_SHEAR_STRESS	SET	32	0.37908	0.015879	0.16278	0.0099414	0.207159
GOBP_MUSCLE_CONTRACTION	SET	326	0.12929	0.017146	0.055543	0.0099694	0.207371
GOBP_BLOOD_VESSEL_MORPHOGENESIS	SET	589	0.095707	0.016934	0.041159	0.010034	0.207857
GOBP_STRIATED_MUSCLE_ADAPTATION	SET	45	0.34554	0.017158	0.14865	0.010055	0.208014
GOBP_NUCLEOTIDE_SUGAR_METABOLIC_PROCESS	SET	34	0.39933	0.017241	0.17237	0.010266	0.209572
GOBP_REGULATION_OF_LEUKOCYTE_MEDIATED_CYTOTOXICITY	SET	94	0.23001	0.016485	0.099381	0.010328	0.210021
GOBP_REGULATION_OF_ESTABLISHMENT_OF_PROTEIN_LOCALIZATION	SET	507	0.098524	0.016211	0.042597	0.01037	0.210324
GOBP_NEGATIVE_REGULATION_OF_UBIQUITIN_PROTEIN_LIGASE_ACTIVITY	SET	12	0.57529	0.014765	0.24873	0.010371	0.210331
GOBP_REGULATION_OF_GTPASE_ACTIVITY	SET	332	0.12622	0.016889	0.054642	0.010454	0.210925
GOBP_REGULATION_OF_HEMATOPOIETIC_STEM_CELL_DIFFERENTIATION	SET	17	0.52656	0.016083	0.22827	0.010541	0.21154
GOBP_REGULATION_OF_EXTRACELLULAR_MATRIX_CONSTITUENT_SECRETION	SET	10	0.81652	0.019132	0.35455	0.010646	0.212275
GOBP_ORGANIC_CATION_TRANSPORT	SET	59	0.30997	0.017618	0.13466	0.010678	0.212497
GOBP_RESPONSE_TO_ABIOTIC_STIMULUS	SET	1069	0.068853	0.016187	0.029913	0.01068	0.21251
GOBP_ENTERIC_NERVOUS_SYSTEM_DEVELOPMENT	SET	11	0.69778	0.017147	0.30381	0.010823	0.213491
GOBP_POSITIVE_REGULATION_OF_DNA_TEMPLATED_TRANSCRIPTION_INITIATION	SET	65	0.25897	0.015446	0.11278	0.010837	0.213586
GOBP_NEGATIVE_REGULATION_OF_PHOSPHORYLATION	SET	356	0.11363	0.015734	0.049572	0.010954	0.214375
GOBP_NEGATIVE_REGULATION_OF_MESENCHYMAL_CELL_PROLIFERATION	SET	7	0.99907	0.019587	0.436	0.010975	0.214515
GOBP_BEHAVIORAL_RESPONSE_TO_ETHANOL	SET	9	0.78092	0.017359	0.34082	0.01098	0.214549
GOBP_REGULATION_OF_SYSTEMIC_ARTERIAL_BLOOD_PRESSURE	SET	86	0.23732	0.016272	0.10358	0.010985	0.214582
GOBP_PROTEIN_MATURATION	SET	313	0.12352	0.016057	0.053915	0.010985	0.214582
GOBP_VASCULAR_PROCESS_IN_CIRCULATORY_SYSTEM	SET	253	0.14505	0.01698	0.06342	0.0111	0.215344
GOBP_POSITIVE_REGULATION_OF_CYTOPLASMIC_TRANSLATION	SET	14	0.62304	0.017271	0.27241	0.0111	0.215344
GOBP_RENAL_SYSTEM_VASCULATURE_MORPHOGENESIS	SET	8	0.87282	0.018293	0.38168	0.011111	0.215416
GOBP_ENDOCYTOSIS	SET	558	0.095179	0.016406	0.041774	0.011357	0.217009
GOBP_REGULATION_OF_GAMMA_AMINOBUTYRIC_ACID_SECRETION	SET	8	0.89389	0.018734	0.39291	0.011459	0.217656
GOBP_VERY_LOW_DENSITY_LIPOPROTEIN_PARTICLE_ASSEMBLY	SET	11	0.67837	0.01667	0.29857	0.011547	0.218208
GOBP_REGULATION_OF_RECEPTOR_BINDING	SET	20	0.44921	0.014881	0.19794	0.01163	0.218723
GOBP_WNT_PROTEIN_SECRETION	SET	5	1.3267	0.021984	0.5847	0.011639	0.218779
GOBP_REGULATION_OF_WNT_PROTEIN_SECRETION	SET	5	1.3267	0.021984	0.5847	0.011639	0.218779
GOBP_3_UTR_MEDIATED_MRNA_DESTABILIZATION	SET	16	0.53877	0.015965	0.23752	0.011663	0.218927
GOBP_OUTFLOW_TRACT_MORPHOGENESIS	SET	80	0.26675	0.017644	0.11762	0.011674	0.218994
GOBP_INOSITOL_LIPID_MEDIATED_SIGNALING	SET	168	0.16532	0.015807	0.072942	0.01172	0.219277
GOBP_NEGATIVE_REGULATION_OF_STEM_CELL_DIFFERENTIATION	SET	26	0.38822	0.014661	0.17131	0.011728	0.219325
GOBP_REGULATION_OF_AUTOPHAGY	SET	329	0.11931	0.015894	0.052673	0.011758	0.219508
GOBP_REGULATION_OF_DENDRITIC_SPINE_MORPHOGENESIS	SET	39	0.37186	0.017193	0.16474	0.012004	0.220986
GOBP_SUPRAMOLECULAR_FIBER_ORGANIZATION	SET	769	0.083678	0.016831	0.037129	0.012115	0.221639
GOBP_NEGATIVE_REGULATION_OF_SMAD_PROTEIN_COMPLEX_ASSEMBLY	SET	5	1.1718	0.019417	0.52127	0.012298	0.222699
GOBP_NEURON_MIGRATION	SET	165	0.18108	0.017161	0.080615	0.012352	0.223007
GOBP_REGULATION_OF_LIPASE_ACTIVITY	SET	85	0.23816	0.016236	0.10612	0.012417	0.223376
GOBP_POSITIVE_REGULATION_OF_DENDRITIC_SPINE_MORPHOGENESIS	SET	14	0.60131	0.016669	0.2682	0.012487	0.223771
GOBP_SEROTONIN_TRANSPORT	SET	19	0.53882	0.017398	0.24082	0.012634	0.224589
GOBP_NEGATIVE_REGULATION_OF_INTRACELLULAR_STEROID_HORMONE_RECEPTOR_SIGNALING_PATHWAY	SET	36	0.35737	0.015876	0.15979	0.012667	0.224771
GOBP_POSITIVE_REGULATION_OF_NITRIC_OXIDE_MEDIATED_SIGNAL_TRANSDUCTION	SET	5	1.0718	0.01776	0.48097	0.012934	0.226219
GOBP_REGULATION_OF_MULTICELLULAR_ORGANISMAL_DEVELOPMENT	SET	1332	0.062137	0.016181	0.027904	0.012986	0.226496
GOBP_VASOCONSTRICTION	SET	76	0.25267	0.016292	0.11357	0.013056	0.226867
GOBP_TRANS_SYNAPTIC_SIGNALING_MODULATING_SYNAPTIC_TRANSMISSION	SET	12	0.61365	0.01575	0.27586	0.013066	0.22692
KEGG_NICOTINATE_AND_NICOTINAMIDE_METABOLISM	SET	24	0.35981	0.013055	0.18563	0.026305	0.226943
GOBP_NEGATIVE_REGULATION_OF_CYTOSOLIC_CALCIUM_ION_CONCENTRATION	SET	13	0.60127	0.016062	0.27059	0.013146	0.22734
GOBP_POSITIVE_REGULATION_OF_MONOATOMIC_ION_TRANSMEMBRANE_TRANSPORT	SET	161	0.16744	0.015676	0.075356	0.013149	0.227355
GOBP_MESENCHYMAL_STEM_CELL_DIFFERENTIATION	SET	11	0.67999	0.01671	0.3063	0.013216	0.227704
GOBP_VENTRICULAR_CARDIAC_MUSCLE_TISSUE_DEVELOPMENT	SET	55	0.28674	0.015737	0.12942	0.013371	0.228502
GOBP_REGULATION_OF_TRANSPORTER_ACTIVITY	SET	273	0.13181	0.01602	0.059588	0.013487	0.22909
GOBP_REGULATION_OF_TRIGLYCERIDE_BIOSYNTHETIC_PROCESS	SET	19	0.48819	0.015763	0.22108	0.013624	0.229776
GOBP_REGULATION_OF_MACROPHAGE_DIFFERENTIATION	SET	22	0.48359	0.016801	0.21925	0.013712	0.230211
GOBP_REGULATION_OF_CATECHOLAMINE_UPTAKE_INVOLVED_IN_SYNAPTIC_TRANSMISSION	SET	8	0.81397	0.017059	0.36945	0.013798	0.230633
GOBP_ATRIOVENTRICULAR_VALVE_DEVELOPMENT	SET	28	0.42986	0.016845	0.19518	0.013827	0.230775
GOBP_REGULATION_OF_CELL_SHAPE	SET	131	0.19178	0.01621	0.087106	0.01385	0.230886
GOBP_NEGATIVE_REGULATION_OF_TRANSFORMING_GROWTH_FACTOR_BETA_RECEPTOR_SIGNALING_PATHWAY	SET	89	0.23781	0.016587	0.10819	0.013979	0.231509
GOBP_ESTABLISHMENT_OF_PROTEIN_LOCALIZATION	SET	1588	0.055011	0.015523	0.025034	0.014	0.231609
GOBP_SMOOTH_MUSCLE_CELL_PROLIFERATION	SET	139	0.18043	0.015706	0.082108	0.014	0.231609
GOBP_RESPONSE_TO_LAMINAR_FLUID_SHEAR_STRESS	SET	12	0.61929	0.015895	0.28188	0.014017	0.231691
GOBP_REGULATION_OF_FAT_CELL_DIFFERENTIATION	SET	130	0.19072	0.016059	0.086812	0.014021	0.23171
GOBP_REGULATION_OF_MONOATOMIC_ANION_TRANSPORT	SET	18	0.49001	0.0154	0.22311	0.014044	0.231819
GOBP_POSITIVE_REGULATION_OF_VASCULAR_ENDOTHELIAL_GROWTH_FACTOR_PRODUCTION	SET	27	0.42206	0.016242	0.19234	0.014114	0.232151
GOBP_MONOCYTE_DIFFERENTIATION	SET	33	0.38652	0.016441	0.17617	0.014123	0.232194
GOBP_CELLULAR_RESPONSE_TO_NICOTINE	SET	8	0.63307	0.013268	0.28876	0.014183	0.232476
GOBP_PHOSPHATIDYLCHOLINE_METABOLIC_PROCESS	SET	73	0.24526	0.0155	0.11198	0.014262	0.232846
GOBP_ORGANELLE_LOCALIZATION	SET	557	0.091088	0.015687	0.041609	0.014302	0.233032
GOBP_SYMPATHETIC_NERVOUS_SYSTEM_DEVELOPMENT	SET	22	0.47141	0.016378	0.21541	0.014327	0.233148
GOBP_POSITIVE_REGULATION_OF_PROTEIN_METABOLIC_PROCESS	SET	1370	0.059032	0.015573	0.026988	0.014365	0.233323
GOBP_DIAPEDESIS	SET	6	1.026	0.018624	0.46939	0.014419	0.233572
GOBP_VASCULAR_ENDOTHELIAL_GROWTH_FACTOR_PRODUCTION	SET	35	0.38019	0.016654	0.17422	0.014552	0.234177
GOBP_AZOLE_TRANSMEMBRANE_TRANSPORT	SET	14	0.55496	0.015384	0.25439	0.01458	0.234304
GOBP_NEGATIVE_REGULATION_OF_MULTICELLULAR_ORGANISMAL_PROCESS	SET	1057	0.067264	0.01573	0.030876	0.014691	0.234802
GOBP_POSITIVE_REGULATION_OF_HEART_GROWTH	SET	31	0.42358	0.017464	0.1946	0.014762	0.235118
GOBP_REGULATION_OF_3_UTR_MEDIATED_MRNA_STABILIZATION	SET	6	1.027	0.018641	0.47211	0.014812	0.235339
GOBP_NEGATIVE_REGULATION_OF_TRANSCRIPTION_BY_COMPETITIVE_PROMOTER_BINDING	SET	10	0.76073	0.017824	0.34994	0.014866	0.235577
GOBP_POSITIVE_REGULATION_OF_CELL_KILLING	SET	73	0.25359	0.016026	0.11669	0.01489	0.235682
GOBP_REGULATION_OF_HISTONE_DEACETYLASE_ACTIVITY	SET	9	0.81484	0.018113	0.37516	0.014935	0.235879
GOBP_MEMBRANE_PROTEIN_PROTEOLYSIS	SET	56	0.27417	0.015183	0.1263	0.014981	0.236079
GOBP_NEGATIVE_REGULATION_OF_CELL_CELL_ADHESION_MEDIATED_BY_CADHERIN	SET	9	0.65982	0.014667	0.304	0.014995	0.236139
GOBP_RENAL_TUBULAR_SECRETION	SET	29	0.38839	0.015489	0.17903	0.015032	0.236299
GOBP_REGULATION_OF_INTRACELLULAR_STEROID_HORMONE_RECEPTOR_SIGNALING_PATHWAY	SET	68	0.25417	0.015505	0.11719	0.015051	0.236381
GOBP_POSITIVE_REGULATION_OF_CELLULAR_COMPONENT_BIOGENESIS	SET	479	0.09536	0.015263	0.043968	0.015054	0.236394
GOBP_PROTEIN_LIPID_COMPLEX_ASSEMBLY	SET	28	0.43753	0.017146	0.20212	0.015212	0.23707
GOBP_POSITIVE_REGULATION_OF_TRANSCRIPTION_BY_RNA_POLYMERASE_II	SET	1168	0.062936	0.015422	0.029078	0.015225	0.237125
GOBP_GONADAL_MESODERM_DEVELOPMENT	SET	2	1.3835	0.0145	0.63939	0.015249	0.237227
GOCC_MEDIATOR_COMPLEX	SET	35	0.36031	0.015783	0.14531	0.0065828	0.237287
GOBP_ANTIGEN_PROCESSING_AND_PRESENTATION_OF_ENDOGENOUS_ANTIGEN	SET	31	0.41765	0.01722	0.19325	0.01535	0.237652
GOBP_ARTERY_DEVELOPMENT	SET	100	0.22093	0.01633	0.10224	0.015358	0.237685
GOBP_NEGATIVE_REGULATION_OF_SIGNAL_TRANSDUCTION_IN_ABSENCE_OF_LIGAND	SET	34	0.35137	0.015171	0.16266	0.015389	0.237815
GOBP_POSITIVE_REGULATION_OF_TRANSCRIPTION_FROM_RNA_POLYMERASE_II_PROMOTER_INVOLVED_IN_CELLULAR_RESPONSE_TO_CHEMICAL_STIMULUS	SET	19	0.45647	0.014739	0.21135	0.015403	0.237873
GOBP_REGULATION_OF_LIPID_STORAGE	SET	49	0.3054	0.015823	0.14142	0.015409	0.237898
GOCC_HFE_TRANSFERRIN_RECEPTOR_COMPLEX	SET	8	0.70536	0.014783	0.28465	0.0066115	0.237902
GOBP_REGULATION_OF_CELL_MORPHOGENESIS_INVOLVED_IN_DIFFERENTIATION	SET	32	0.35632	0.014926	0.16523	0.015529	0.238395
GOBP_SMAD_PROTEIN_SIGNAL_TRANSDUCTION	SET	81	0.24457	0.016277	0.11345	0.01556	0.238523
GOBP_NEUROTRANSMITTER_TRANSPORT	SET	192	0.15507	0.015841	0.071998	0.015635	0.23883
GOBP_NEGATIVE_REGULATION_OF_ESTABLISHMENT_OF_PROTEIN_LOCALIZATION	SET	118	0.18331	0.014711	0.085163	0.015686	0.239037
GOBP_GOLGI_TO_PLASMA_MEMBRANE_TRANSPORT	SET	58	0.26472	0.014918	0.12309	0.015761	0.239341
GOBP_VACUOLE_ORGANIZATION	SET	204	0.14468	0.01523	0.067294	0.015785	0.239437
GOBP_PERICARDIUM_DEVELOPMENT	SET	19	0.5674	0.018321	0.2645	0.015977	0.240202
GOBP_ANDROGEN_RECEPTOR_SIGNALING_PATHWAY	SET	43	0.3161	0.015344	0.1476	0.016122	0.240771
GOBP_HEMOPOIESIS	SET	891	0.07073	0.01526	0.03303	0.016131	0.240806
GOBP_LIPID_DIGESTION	SET	21	0.49356	0.016753	0.23055	0.016154	0.240896
GOBP_POSITIVE_REGULATION_OF_NEURON_PROJECTION_DEVELOPMENT	SET	146	0.17679	0.015769	0.08263	0.016204	0.24109
KEGG_SMALL_CELL_LUNG_CANCER	SET	81	0.2011	0.013384	0.10665	0.029681	0.241184
GOBP_REGULATION_OF_SEQUESTERING_OF_TRIGLYCERIDE	SET	15	0.58312	0.016731	0.27282	0.01629	0.241421
GOBP_NEGATIVE_REGULATION_OF_TRANSFORMING_GROWTH_FACTOR_BETA1_PRODUCTION	SET	6	0.88963	0.016148	0.41635	0.016317	0.241525
GOBP_DEPHOSPHORYLATION_OF_RNA_POLYMERASE_II_C_TERMINAL_DOMAIN	SET	5	0.88397	0.014648	0.4144	0.016465	0.242088
GOBP_FIBROBLAST_MIGRATION	SET	52	0.27166	0.014498	0.1274	0.016493	0.242193
GOBP_MICROTUBULE_ORGANIZING_CENTER_ORGANIZATION	SET	147	0.17303	0.015486	0.081235	0.016593	0.242568
GOBP_BRANCHING_MORPHOGENESIS_OF_AN_EPITHELIAL_TUBE	SET	149	0.17677	0.015926	0.083055	0.016663	0.242829
GOBP_REGULATION_OF_ANATOMICAL_STRUCTURE_MORPHOGENESIS	SET	816	0.075292	0.015579	0.035385	0.016684	0.242907
GOBP_REGULATION_OF_MESENCHYMAL_CELL_PROLIFERATION	SET	30	0.43067	0.017468	0.20259	0.016768	0.243217
GOBP_REGULATION_OF_CELL_MIGRATION_INVOLVED_IN_SPROUTING_ANGIOGENESIS	SET	37	0.32653	0.014706	0.15365	0.016797	0.243323
GOBP_N_TERMINAL_PROTEIN_AMINO_ACID_ACETYLATION	SET	16	0.50799	0.015053	0.23907	0.016807	0.24336
GOBP_REGULATION_OF_PROTEOLYSIS	SET	667	0.081785	0.015365	0.038529	0.016897	0.243688
GOBP_POSITIVE_REGULATION_OF_LIPID_LOCALIZATION	SET	108	0.19949	0.01532	0.094006	0.016921	0.243776
GOBP_SYMPATHETIC_GANGLION_DEVELOPMENT	SET	9	0.73384	0.016312	0.34612	0.017004	0.244075
GOBP_CELL_MATURATION	SET	180	0.15411	0.015248	0.072791	0.017132	0.244534
GOBP_REGULATION_OF_LUNG_BLOOD_PRESSURE	SET	3	1.1993	0.015394	0.5669	0.017202	0.244782
GOBP_RESPONSE_TO_MOLECULE_OF_BACTERIAL_ORIGIN	SET	338	0.11319	0.015279	0.053542	0.017262	0.244994
GOBP_VACUOLAR_TRANSPORT	SET	159	0.15577	0.014494	0.073692	0.017272	0.245029
GOBP_CELLULAR_RESPONSE_TO_FATTY_ACID	SET	33	0.35998	0.015312	0.17043	0.017345	0.245285
GOBP_VASCULAR_ENDOTHELIAL_GROWTH_FACTOR_RECEPTOR_SIGNALING_PATHWAY	SET	52	0.30403	0.016226	0.14397	0.017358	0.245331
GOBP_REGULATION_OF_STRIATED_MUSCLE_TISSUE_DEVELOPMENT	SET	17	0.49227	0.015036	0.23313	0.017372	0.245379
GOBP_POSITIVE_REGULATION_OF_ACTIN_FILAMENT_DEPOLYMERIZATION	SET	13	0.59892	0.015999	0.28365	0.017374	0.245386
GOBP_REGULATION_OF_NEUROGENESIS	SET	357	0.11533	0.015991	0.054625	0.017385	0.245425
GOBP_POSITIVE_REGULATION_OF_PROTEIN_CONTAINING_COMPLEX_ASSEMBLY	SET	187	0.14282	0.014401	0.067693	0.017444	0.24563
GOBP_NEGATIVE_REGULATION_OF_TRANSFERASE_ACTIVITY	SET	263	0.12092	0.014428	0.057335	0.017482	0.245761
GOBP_APOPTOTIC_PROCESS_INVOLVED_IN_DEVELOPMENT	SET	41	0.31641	0.014999	0.15004	0.017487	0.245778
GOBP_NEGATIVE_REGULATION_OF_ATP_BIOSYNTHETIC_PROCESS	SET	3	1.0903	0.013995	0.51703	0.017488	0.245782
GOBP_DNA_METHYLATION_ON_CYTOSINE	SET	6	0.77305	0.014032	0.36677	0.017537	0.245951
GOBP_NUCLEOSIDE_SALVAGE	SET	8	0.69498	0.014565	0.32984	0.017566	0.24605
GOBP_EXPORT_FROM_CELL	SET	836	0.071793	0.015027	0.034123	0.017699	0.246573
GOBP_REGULATION_OF_LOCOMOTION	SET	973	0.068454	0.015397	0.032575	0.017811	0.24701
GOBP_NEGATIVE_REGULATION_OF_MUSCLE_TISSUE_DEVELOPMENT	SET	13	0.48591	0.01298	0.23128	0.017832	0.247091
GOBP_FIBRINOLYSIS	SET	27	0.37925	0.014595	0.18082	0.017984	0.247676
GOBP_MRNA_CIS_SPLICING_VIA_SPLICEOSOME	SET	23	0.43471	0.015442	0.20732	0.018013	0.247787
GOBP_FACIAL_NERVE_MORPHOGENESIS	SET	9	0.66803	0.01485	0.31868	0.018039	0.247886
GOBP_PROSTANOID_METABOLIC_PROCESS	SET	46	0.30826	0.015476	0.1474	0.018262	0.248727
GOBP_REGULATION_OF_MELANOCYTE_DIFFERENTIATION	SET	6	0.99541	0.018068	0.47702	0.018465	0.249481
GOBP_POSITIVE_REGULATION_OF_CARDIOCYTE_DIFFERENTIATION	SET	13	0.49922	0.013336	0.23929	0.018485	0.249554
GOBP_NUCLEUS_LOCALIZATION	SET	28	0.39762	0.015582	0.19064	0.018513	0.249657
GOBP_POSITIVE_REGULATION_OF_3_UTR_MEDIATED_MRNA_STABILIZATION	SET	5	1.0764	0.017836	0.51616	0.018525	0.249701
GOBP_NEGATIVE_REGULATION_OF_CATALYTIC_ACTIVITY	SET	603	0.083524	0.014947	0.040068	0.018562	0.249836
GOBP_MUSCLE_HYPERTROPHY_IN_RESPONSE_TO_STRESS	SET	23	0.45278	0.016084	0.21723	0.018573	0.249877
GOBP_POSITIVE_REGULATION_OF_OSTEOBLAST_DIFFERENTIATION	SET	66	0.25183	0.015135	0.12085	0.018599	0.249971

## Sheet: Table S4
Table S4 Driver tissues estimation for bipolar disorder (BD).
TissueName	Unadjusted(p)
Brain-FrontalCortexBA9	6.24e-93
Brain-AnteriorcingulatecortexBA24	4.67e-82
Brain-Putamenbasalganglia	3.17e-78
Brain-Caudatebasalganglia	4.13e-77
Brain-Nucleusaccumbensbasalganglia	6.87e-76
Brain-Cortex	7.85e-75
Brain-Amygdala	4.8e-74
Brain-Hypothalamus	9.85e-69
Brain-Hippocampus	1.58e-66
Brain-Substantianigra	7.11e-65
Brain-Spinalcordcervicalc-1	1.26e-48
Brain-CerebellarHemisphere	9.47e-44
Brain-Cerebellum	1.07e-36
Colon-Sigmoid	7.29e-13
Esophagus-GastroesophagealJunction	6.58e-10
Esophagus-Muscularis	1.84e-09
Heart-AtrialAppendage	1.73e-06
AdrenalGland	0.000156
Artery-Tibial	0.0013
Nerve-Tibial	0.016
Heart-LeftVentricle	0.0349
Colon-Transverse	0.0507
Artery-Coronary	0.0712
Cells-Culturedfibroblasts	0.1151
Muscle-Skeletal	0.1302
Artery-Aorta	0.1938
Uterus	0.4689
Prostate	0.8064
Adipose-Subcutaneous	0.8875
Thyroid	0.9117
Kidney-Cortex	0.9398
SmallIntestine-TerminalIleum	0.9605
Kidney-Medulla	0.9715
Adipose-VisceralOmentum	0.9739
Bladder	0.9806
Ovary	0.9816
Vagina	0.9917
Skin-SunExposedLowerleg	0.9966
Esophagus-Mucosa	0.9977
Breast-MammaryTissue	0.9992
Cervix-Endocervix	0.9996
Lung	0.9998
Testis	0.9999
Liver	1
Skin-NotSunExposedSuprapubic	1
Spleen	1
Cells-EBV-transformedlymphocytes	1
MinorSalivaryGland	1
FallopianTube	1
Cervix-Ectocervix	1

## Sheet: Table S5
Table S5 Driver tissues estimation for schizophrenia (SCZ).
TissueName	Unadjusted(p)
Brain-FrontalCortexBA9	5.64e-44
Brain-AnteriorcingulatecortexBA24	1.22e-39
Brain-Cortex	9.56e-38
Brain-Amygdala	3.38e-34
Brain-Hippocampus	3.95e-34
Brain-Caudatebasalganglia	1.55e-33
Brain-Putamenbasalganglia	1.83e-33
Brain-Nucleusaccumbensbasalganglia	5.16e-33
Brain-Hypothalamus	5.27e-31
Brain-Substantianigra	9.05e-30
Brain-Spinalcordcervicalc-1	1.63e-23
Brain-CerebellarHemisphere	2.84e-19
Brain-Cerebellum	4.31e-17
Colon-Sigmoid	1.23e-08
Esophagus-GastroesophagealJunction	0.000351
Colon-Transverse	0.000462
Artery-Tibial	0.0021
AdrenalGland	0.003
Artery-Coronary	0.0046
Heart-AtrialAppendage	0.0047
Esophagus-Muscularis	0.0054
Nerve-Tibial	0.0683
Artery-Aorta	0.0711
Uterus	0.132
Cells-Culturedfibroblasts	0.1913
SmallIntestine-TerminalIleum	0.2065
Heart-LeftVentricle	0.279
Adipose-VisceralOmentum	0.4417
Thyroid	0.5932
Muscle-Skeletal	0.5952
Adipose-Subcutaneous	0.7258
Kidney-Cortex	0.7709
Vagina	0.8203
Prostate	0.8351
Cervix-Endocervix	0.8786
Lung	0.881
Spleen	0.8854
Kidney-Medulla	0.8962
Breast-MammaryTissue	0.9211
Ovary	0.9439
Testis	0.9459
Skin-SunExposedLowerleg	0.9619
Bladder	0.9636
MinorSalivaryGland	0.9901
Cervix-Ectocervix	0.9902
Skin-NotSunExposedSuprapubic	0.9939
Esophagus-Mucosa	0.9968
FallopianTube	0.9974
Cells-EBV-transformedlymphocytes	0.9996
Liver	0.9999

## Sheet: Table S6
Table S6 Driver tissues estimation for Myocardial Infarction (MI).
TissueName	Unadjusted(p)
Artery-Tibial	1.24e-47
Artery-Coronary	2.58e-46
Artery-Aorta	1.69e-41
Esophagus-GastroesophagealJunction	8.62e-40
Esophagus-Muscularis	1.49e-37
Adipose-Subcutaneous	5.14e-34
Adipose-VisceralOmentum	6.23e-26
Colon-Sigmoid	1.17e-25
Uterus	1.14e-15
Heart-AtrialAppendage	9.16e-15
Cells-Culturedfibroblasts	3.93e-14
Colon-Transverse	1.11e-13
Breast-MammaryTissue	2.58e-13
Heart-LeftVentricle	4.95e-13
Lung	1.95e-12
Bladder	5.2e-12
Nerve-Tibial	3.38e-07
Vagina	2e-05
AdrenalGland	2.47e-05
SmallIntestine-TerminalIleum	4.93e-05
Muscle-Skeletal	5.85e-05
Thyroid	0.000836
FallopianTube	0.00096
Esophagus-Mucosa	0.0018
Cervix-Endocervix	0.0041
Ovary	0.0088
Cervix-Ectocervix	0.0141
Skin-SunExposedLowerleg	0.0146
Prostate	0.0428
Spleen	0.1089
Kidney-Cortex	0.1408
Liver	0.1867
MinorSalivaryGland	0.3286
Skin-NotSunExposedSuprapubic	0.4445
Kidney-Medulla	0.9788
Brain-FrontalCortexBA9	0.9979
Brain-Substantianigra	0.9981
Brain-Spinalcordcervicalc-1	0.9998
Brain-Putamenbasalganglia	0.9999
Brain-AnteriorcingulatecortexBA24	0.9999
Brain-Hippocampus	1
Brain-CerebellarHemisphere	1
Brain-Hypothalamus	1
Brain-Caudatebasalganglia	1
Cells-EBV-transformedlymphocytes	1
Brain-Cortex	1
Testis	1
Brain-Cerebellum	1
Brain-Amygdala	1
Brain-Nucleusaccumbensbasalganglia	1

## Sheet: Table S7
Table S7 Causal genes associated with bipolar disorder (BD), schizophrenia (SCZ) and Myocardial Infarction (MI).
var: the number of IVs; effect: the causal effect estimate; effect_se: standard error of effect estimate; minP_EMIC_PFM: p-value of EMIC-PFM for gene;
Genes	Chrom	BD_var	BD_effect	BD_effect_se	BD_minP_EMIC_PFM	SCZ_var	effect	effect_se	SCZ_minP_EMIC_PFM	MI_var	MI_effect	MI_effect_se	MI_minP_EMIC_PFM
RNF5P1	6	74	0.0167439	0.00354214	2.27819e-06	52	0.0333461	0.00413993	7.96342e-16	94	-0.00877559	0.00325567	0.0070288
SERBP1P3	3	10	0.0197795	0.00568867	0.000507045	10	0.0207171	0.00597709	0.00052811	13	0.0122411	0.00476186	0.0101505
HLA-DQB1-AS1	6	11	-0.0228247	0.00582223	8.84536e-05	11	-0.0219021	0.0064129	0.000637056	7	-0.0262084	0.00976896	0.00730045
CYP21A1P	6	41	-0.0261523	0.00551381	2.10529e-06	17	-0.0382965	0.00638554	2.00532e-09	95	0.0173871	0.00434247	6.22859e-05
HLA-C	6	4	0.0139458	0.00690123	0.0433035	4	0.0262072	0.00736977	0.000376489	65	-0.0209695	0.00594107	0.000416217
MTRF1L	6	9	0.0127889	0.00540589	0.0179943	9	0.0157332	0.00512859	0.00215682	23	-0.00858448	0.00405214	0.0341322
HLA-DQA2	6	97	0.00891026	0.00431559	0.0389542	63	-0.0119174	0.00408699	0.0035464	80	0.0066691	0.0031019	0.0315549
C15orf40	15	16	-0.0181477	0.0047678	0.000141056	16	-0.0107224	0.0040166	0.00759587	17	-0.0114878	0.00566968	0.0427465
KANSL1-AS1	17	37	-0.00782448	0.00379811	0.0393889	37	0.0192245	0.00383045	5.19748e-07	92	0.00949606	0.00308708	0.0020975

## Sheet: Table S8
Table S8 Causal genes associated with bipolar disorder (BD) and Myocardial Infarction (MI).
var: the number of IVs; effect: the causal effect estimate; effect_se: standard error of effect estimate; minP_EMIC_PFM: p-value of EMIC-PFM for gene;
Genes	Chrom	BD_var	BD_effect	BD_effect_se	BD_minP_EMIC_PFM	MI_var	MI_effect	MI_se	MI_minP_EMIC_PFM
CENPQ	6	10	0.0118867	0.00587639	0.0430947	50	-0.00849793	0.00365997	0.0202406
STK19B	6	8	-0.0117797	0.00495591	0.0174591	63	0.0108806	0.00316546	0.000587553
HLA-DRB6	6	49	0.0123746	0.004753	0.00922672	93	0.010092	0.00336358	0.00269654
GSTM3	1	6	0.0114891	0.00575127	0.0457525	30	-0.0100737	0.00325243	0.00195305

## Sheet: Table S9
Table S9 Causal genes associated with schizophrenia (SCZ) and Myocardial Infarction (MI).
var: the number of IVs; effect: the causal effect estimate; effect_se: standard error of effect estimate; minP_EMIC_PFM: p-value of EMIC-PFM for gene;
Genes	Chrom	SCZ_var	SCZ_effect	SCZ_effect_se	SCZ_minP_EMIC_PFM	MI_var	MI_effect	MI_effect_se	MI_minP_EMIC_PFM
ERAP2	5	18	0.00651016	0.00322951	0.0438171	40	0.00905131	0.00289303	0.00175605
NBR2	17	14	0.00632742	0.00317763	0.0464544	28	-0.00818131	0.00304383	0.00719162
TRMT61B	2	5	0.0174168	0.00635608	0.00614065	10	-0.0131004	0.00598863	0.0287026
LRRC37A4P	17	32	-0.0193858	0.00420017	3.922e-06	64	-0.0100541	0.00337699	0.00290867
WFDC3	20	16	0.0123271	0.00473108	0.0091727	50	-0.0103613	0.00404058	0.0103383
SFTA1P	10	3	-0.015849	0.0063213	0.0121678	9	0.0163904	0.00636728	0.0100484
MAPK8IP1P2	17	37	0.0198018	0.00369092	8.09447e-08	81	0.00854329	0.00266582	0.00135178
HLA-DOB	6	29	-0.0104909	0.00371062	0.00469478	85	-0.0157286	0.00437356	0.000322798
NPIPB2	16	23	-0.0114164	0.00298978	0.000134272	49	0.00575539	0.00290671	0.0476994
DND1P1	17	34	0.0220149	0.00435385	4.27207e-07	87	0.00924161	0.00293153	0.00161886
AMH	19	3	-0.0108068	0.00481389	0.0247726	6	0.0108986	0.00413611	0.00841392
LRRC37A2	17	43	0.0191159	0.00321779	2.83812e-09	81	0.00979433	0.00323676	0.00247835
ZNF589	3	6	0.012515	0.00486088	0.0100347	9	-0.0189679	0.00617099	0.00211407
LRRC37A	17	35	0.0203195	0.00362803	2.13499e-08	60	0.0120181	0.00398541	0.00256528

[truncated: 9 more sheets: Table S10, Table S11, Table S12, Table S13, Table S14, Table S15, Table S16, Table S17, Table S18]
